# Supplementary material for: Continuous resin refilling and hydrogen bond synergistically assisted 3D structural color printing
Source: Nat Commun. 2022 Nov 19;13:7095. doi: 10.1038/s41467-022-34866-6 (PMC9675848; doi:10.1038/s41467-022-34866-6)
Supplement: Supplementary file 7 — Source Data [file 41467_2022_34866_MOESM7_ESM.xlsx]

## Sheet: Fig. 1
Fig. 1c
	Sample	pH	Error
	PC	5.23	0.024
	AM	8.08	0.038
	AM+PC	5.94	0.02

## Sheet: Fig. 3
Fig. 3j								Fig. 3l
	Wavelength (nm)	Reflectance (%)												Velocity (nm/s)
		Particle Size (nm)
		192	214	230	245	265								20	40	60	80
	322.27	12.3022	24.0188	-22.0627	8.81338	46.9653			192					521.3	537.28	552.02	568.32
	323.1	12.3086	24.4562	-20.5305	9.98728	45.0962			214					565.94	576.26	624.48	650.43
	323.92	12.3183	24.8919	-19.0289	11.1363	43.264			230					621.33	662.97	672.37	684.88
	324.75	12.3312	25.3257	-17.5579	12.2604	41.4686			245					646.5	696.58	727.71	733.92
	325.57	12.3475	25.7578	-16.1174	13.3596	39.71			265					709.83	723.05	761.41	797.66
	326.4	12.3669	26.1881	-14.7075	14.434	37.9882
	327.22	12.3897	26.6166	-13.3282	15.4834	36.3032
	328.05	12.4157	27.0433	-11.9794	16.508	34.6551
	328.87	12.445	27.4682	-10.6611	17.5076	33.0438
	329.7	12.4776	27.8914	-9.37347	18.4824	31.4693
	330.52	12.5134	28.3128	-8.11636	19.4323	29.9316
	331.35	12.5525	28.7323	-6.8898	20.3573	28.4307
	332.17	12.5949	29.1501	-5.6938	21.2573	26.9667
	332.99	12.6406	29.5662	-4.52837	22.1325	25.5395
	333.82	12.6895	29.9804	-3.39349	22.9829	24.1491
	334.64	12.7416	30.3928	-2.28917	23.8083	22.7955
	335.47	12.7971	30.8035	-1.21541	24.6088	21.4787
	336.29	12.8558	31.2124	-0.17221	25.3844	20.1988
	337.11	12.9178	31.6194	0.84043	26.1352	18.9557
	337.94	12.9831	32.0247	1.82251	26.861	17.7494
	338.76	13.0516	32.4283	2.77403	27.562	16.5799
	339.58	13.1234	32.83	3.69499	28.238	15.4472
	340.41	13.1984	33.2299	4.58539	28.8892	14.3514
	341.23	13.2768	33.6281	5.44524	29.5155	13.2924
	342.05	13.3584	34.0245	6.27452	30.1169	12.2702
	342.87	13.4432	34.4191	7.07324	30.6934	11.2848
	343.7	13.5314	34.8119	7.84141	31.245	10.3362
	344.52	13.6228	35.2029	8.57901	31.7717	9.42447
	345.34	13.7175	35.3037	9.28606	32.2735	8.54954
	346.16	13.8154	35.5921	9.96254	32.7504	7.71144
	346.99	13.9166	35.9796	10.6085	33.2025	6.91015
	347.81	14.0211	36.3653	11.2238	33.6296	6.14569
	348.63	14.1289	36.7492	11.8086	34.0319	5.41804
	349.45	14.2399	37.1312	12.3629	34.4092	4.72722
	350.27	14.3542	37.5116	12.8866	34.7617	4.07321
	351.1	14.4717	37.6485	13.3797	35.0893	3.45602
	351.92	14.5926	37.8901	13.8423	35.392	2.87566
	352.74	14.7167	38.2668	14.2743	35.6698	2.33211
	353.56	14.844	38.4513	14.6757	35.9227	1.82538
	354.38	14.9747	38.6418	15.0466	36.1507	1.35548
	355.2	15.1086	38.9412	15.387	36.3538	0.92239
	356.02	15.2457	39.015	15.6967	36.532	0.52612
	356.84	15.3862	39.3864	15.9759	36.6853	0.16667
	357.66	15.5299	39.756	16.2246	36.8138	-0.15596
	358.48	15.6769	40.1238	16.4427	36.9173	-0.44177
	359.31	15.8271	40.4898	16.6302	36.996	-0.69076
	360.13	15.9806	40.6813	16.5871	37.0498	-0.90293
	360.95	16.1374	40.8541	16.5059	37.0786	-1.07828
	361.77	16.2975	41.2165	16.3897	37.0826	-1.21681
	362.59	16.4608	41.5772	16.238	37.0617	-1.31852
	363.41	16.6274	41.9361	16.0517	37.0159	-1.38341
	364.23	16.7973	42.2932	15.8322	36.8475	-0.98376
	365.05	16.9704	42.6485	15.5796	36.6519	-0.55085
	365.87	17.1468	43.0021	15.2952	36.4325	-0.08789
	366.68	17.3265	43.3538	14.9814	36.1893	0.40339
	367.5	17.5094	43.7038	14.6406	35.9226	0.9187
	368.32	17.6956	44.052	14.2743	35.6329	1.45643
	369.14	17.8851	44.3984	13.8854	35.3152	2.01484
	369.96	18.0778	44.743	13.4759	34.9684	2.59124
	370.78	18.2738	45.0858	13.0482	34.5938	3.18352
	371.6	18.4731	45.4269	12.6046	34.1908	3.78932
	372.42	18.6799	45.7661	12.1498	33.7607	4.407
	373.24	18.8935	46.1036	11.6858	33.3042	5.03719
	374.06	19.1133	46.4393	11.2152	32.8225	5.67803
	374.87	19.3386	46.7732	10.7398	32.3169	6.32788
	375.69	19.5688	47.1053	10.2603	31.7875	6.9864
	376.51	19.8033	47.4357	9.7805	31.2366	7.65109
	377.33	20.0416	47.7642	9.30454	30.664	8.3215
	378.15	20.2832	48.091	8.83691	30.0712	8.99307
	378.96	20.5276	48.416	8.37957	29.4582	9.6647
	379.78	20.7744	48.7392	7.93389	28.8257	10.3357
	380.6	21.0232	49.0606	7.50258	28.1749	11.006
	381.42	21.2735	49.3802	7.0868	27.5076	11.6756
	382.24	21.525	49.6981	6.68917	26.8248	12.3445
	383.05	21.7775	50.0141	6.31296	26.1279	13.0127
	383.87	22.0306	50.3284	5.9541	25.4188	13.6798
	384.69	22.2841	50.6409	5.61463	24.6995	14.3513
	385.5	22.5378	50.9516	5.29656	23.9717	15.0251
	386.32	22.7916	51.2605	5.00167	23.238	15.7089
	387.14	23.0452	51.5676	4.7317	22.5006	16.4023
	387.95	23.2987	51.873	4.48957	21.76	17.1007
	388.77	23.552	52.1765	4.27751	21.018	17.8004
	389.59	23.8048	52.4783	4.09913	20.2761	18.4943
	390.4	24.0574	52.7783	3.9541	19.5359	19.1822
	391.22	24.3096	53.0765	3.84403	18.7988	19.8607
	392.04	24.5615	53.3729	3.77045	18.0668	20.5274
	392.85	24.8133	53.6676	3.73443	17.3415	21.1813
	393.67	25.0651	53.9604	3.73367	16.6254	21.8202
	394.48	25.3167	54.2515	3.76792	15.9172	22.4439
	395.3	25.5683	54.5408	3.83799	15.2185	23.0523
	396.12	25.8199	54.8283	3.94621	14.5311	23.6401
	396.93	26.0724	55.114	4.09365	13.8562	24.2086
	397.75	26.3254	55.3979	4.28174	13.1956	24.7523
	398.56	26.5792	55.6801	4.50855	12.5498	25.2706
	399.38	26.8336	55.9604	4.7735	11.9197	25.7615
	400.19	27.0893	56.239	5.07707	11.3078	26.2229
	401.01	27.3466	56.5158	5.41963	10.7149	26.6486
	401.82	27.6059	56.7908	5.80148	10.1424	27.0374
	402.64	27.8677	57.0114	6.22165	9.59181	27.3911
	403.45	28.1321	57.064	6.67805	9.06444	27.7102
	404.27	28.3988	57.3354	7.17005	8.56151	27.9942
	405.08	28.6695	57.6051	7.69581	8.08362	28.2434
	405.9	28.9449	57.7156	8.25295	7.63091	28.4589
	406.71	29.2256	57.8729	8.83971	7.20433	28.642
	407.52	29.5115	58.139	9.45592	6.80601	28.7962
	408.34	29.8035	58.4033	10.1017	6.43688	28.9211
	409.15	30.103	58.6658	10.7761	6.09851	29.0186
	409.97	30.411	58.9265	11.4786	5.79076	29.0898
	410.78	30.7269	59.1807	12.2081	5.51612	29.1347
	411.59	31.0514	59.4316	12.9623	5.27194	29.1551
	412.41	31.3844	59.6791	13.739	5.05962	29.1526
	413.22	31.7255	59.9234	14.5352	4.87945	29.1293
	414.03	32.0754	60.0031	15.3486	4.73103	29.0892
	414.85	32.4336	60.1644	16.1768	4.61474	29.0335
	415.66	32.8006	60.4021	17.0199	4.53102	28.9638
	416.47	33.1748	60.6014	17.8774	4.48015	28.8825
	417.29	33.5568	60.6365	18.7423	4.46194	28.7905
	418.1	33.9466	60.7955	19.6126	4.47627	28.6906
	418.91	34.3452	60.8679	20.4887	4.52245	28.5821
	419.72	34.7525	61.0966	21.3689	4.59948	28.4695
	420.54	35.1697	61.3228	22.2511	4.70719	28.3561
	421.35	35.5975	61.4121	23.1327	4.83364	28.2452
	422.16	36.0356	61.5468	24.0112	4.97699	28.1399
	422.97	36.4834	61.6145	24.8839	5.13964	28.043
	423.79	36.9413	61.7688	25.7493	5.32193	27.9567
	424.6	37.4098	61.9888	26.6054	5.52293	27.8838
	425.41	37.8903	62.2074	27.4457	5.74173	27.8262
	426.22	38.3831	62.4245	28.268	5.97947	27.7793
	427.03	38.8873	62.6403	29.0744	6.2353	27.7459
	427.85	39.4034	62.855	29.864	6.51116	27.718
	428.66	39.9315	63.0685	30.6367	6.80702	27.6933
	429.47	40.471	63.1453	31.3909	7.12335	27.6726
	430.28	41.0208	63.2809	32.1254	7.4596	27.6551
	431.09	41.5799	63.4925	32.8392	7.81392	27.646
	431.9	42.1475	63.7033	33.5323	8.18498	27.6414
	432.71	42.7228	63.7145	34.2034	8.57222	27.6389
	433.52	43.3046	63.7348	34.8524	8.97441	27.6383
	434.33	43.8933	63.7612	35.4804	9.39091	27.638
	435.14	44.4882	63.7815	36.0874	9.8213	27.6374
	435.96	45.0886	63.8001	36.6717	10.2648	27.6351
	436.77	45.6937	63.8315	37.2349	10.7201	27.6288
	437.58	46.3031	63.8614	37.7776	11.186	27.6207
	438.39	46.9129	63.8679	38.2998	11.661	27.6077
	439.2	47.5231	63.8701	38.8035	12.1437	27.5934
	440.01	48.1346	63.8799	39.2899	12.6341	27.5766
	440.82	48.7476	63.8845	39.7588	13.1309	27.5589
	441.63	49.3626	63.8903	40.2115	13.6331	27.5347
	442.44	49.98	63.9002	40.6479	14.1396	27.5021
	443.25	50.6001	63.912	41.0668	14.6492	27.464
	444.05	51.2235	63.9122	41.4665	15.161	27.4219
	444.86	51.8503	63.9124	41.848	15.6738	27.3757
	445.67	52.4806	63.9127	42.2126	16.1877	27.3264
	446.48	53.1148	63.9128	42.5585	16.6986	27.2751
	447.29	53.7527	64.121	42.8883	17.2037	27.2231
	448.1	54.3942	64.328	43.203	17.6968	27.172
	448.91	55.0389	64.5333	43.5037	18.1759	27.1218
	449.72	55.6855	64.737	43.7936	18.6389	27.0753
	450.53	56.3334	64.9392	44.0718	19.0832	27.0329
	451.34	56.9807	64.9513	44.3373	19.5153	26.9948
	452.14	57.6276	64.9779	44.5881	19.9369	26.9627
	452.95	58.2734	65.0012	44.8245	20.3466	26.9376
	453.76	58.9173	65.0351	45.0474	20.746	26.9213
	454.57	59.5554	65.052	45.2567	21.1342	26.9148
	455.38	60.1867	65.0702	45.4534	21.5113	26.9166
	456.19	60.812	65.0746	45.6374	21.8764	26.9277
	456.99	61.4312	65.0841	45.8073	22.2289	26.9487
	457.8	62.0445	65.0897	45.9698	22.5693	26.9789
	458.61	62.6516	65.0936	46.1261	22.896	27.0198
	459.42	63.2526	65.0959	46.277	23.2098	27.0713
	460.22	63.8467	65.1004	46.4239	23.5105	27.1374
	461.03	64.434	65.1067	46.5678	23.7992	27.2192
	461.84	65.014	65.1098	46.7087	24.077	27.3174
	462.65	65.5867	65.1185	46.8467	24.3444	27.4321
	463.45	66.1527	65.1219	46.9804	24.6016	27.5632
	464.26	66.7119	65.1256	47.1123	24.8492	27.7101
	465.07	67.2639	65.1298	47.2427	25.0877	27.8727
	465.87	67.8084	65.1317	47.3718	25.317	28.0504
	466.68	68.3435	65.1343	47.5001	25.5371	28.2365
	467.49	68.8685	65.1367	47.6271	25.7482	28.4304
	468.29	69.3829	65.1381	47.7539	25.9495	28.6263
	469.1	69.8853	65.1385	47.8803	26.1404	28.8213
	469.9	70.3752	65.1402	48.0061	26.322	29.0148
	470.71	70.8518	65.34	48.1311	26.4942	29.2059
	471.52	71.3147	65.5387	48.2562	26.6569	29.3962
	472.32	71.7632	65.7366	48.3819	26.8105	29.5833
	473.13	72.1969	65.934	48.5088	26.9553	29.7688
	473.93	72.6152	65.9646	48.6366	27.091	29.9524
	474.74	73.0186	65.9984	48.7644	27.2175	30.1328
	475.55	73.4057	66.108	48.8918	27.3338	30.3095
	476.35	73.7763	66.1312	49.0182	27.4429	30.4812
	477.16	74.1303	66.3287	49.145	27.545	30.6452
	477.96	74.4677	66.5266	49.2726	27.6397	30.8
	478.77	74.7878	66.7253	49.4023	27.7278	30.9439
	479.57	75.0938	66.7943	49.5352	27.8093	31.0749
	480.38	75.3871	66.8515	49.6721	27.8853	31.1911
	481.18	75.6681	66.8952	49.8117	27.9567	31.2911
	481.99	75.9379	66.9249	49.9526	28.0227	31.3728
	482.79	76.1969	67.1256	50.095	28.0842	31.4444
	483.6	76.4459	67.3276	50.2374	28.1414	31.5079
	484.4	76.6854	67.5312	50.3792	28.1943	31.5621
	485.2	76.916	67.7345	50.5192	28.2432	31.6074
	486.01	77.1392	67.9373	50.6567	28.2881	31.645
	486.81	77.3539	68.1396	50.7913	28.33	31.6768
	487.62	77.5602	68.3414	50.9225	28.3691	31.7031
	488.42	77.7579	68.5427	51.0495	28.4057	31.7253
	489.22	77.9477	68.7435	51.1716	28.4395	31.7422
	490.03	78.1297	68.9438	51.2873	28.4704	31.7541
	490.83	78.3032	69.1436	51.401	28.4979	31.7607
	491.64	78.4673	69.3431	51.5135	28.5226	31.7623
	492.44	78.6232	69.5426	51.6232	28.5432	31.7604
	493.24	78.7706	69.7421	51.73	28.5611	31.7552
	494.05	78.9097	69.9418	51.8343	28.5759	31.7474
	494.85	79.0415	70.1416	51.9364	28.5873	31.7372
	495.65	79.1657	70.3416	52.0371	28.5956	31.7252
	496.45	79.2832	70.542	52.1376	28.6006	31.7115
	497.26	79.394	70.7427	52.2382	28.6017	31.6972
	498.06	79.5	70.9439	52.3405	28.5986	31.682
	498.86	79.6017	71.1459	52.4449	28.5909	31.6675
	499.67	79.6994	71.3487	52.5524	28.5782	31.6534
	500.47	79.7928	71.5524	52.6622	28.5604	31.6412
	501.27	79.8825	71.757	52.7741	28.5372	31.6295
	502.07	79.9676	71.9622	52.8876	28.5083	31.6173
	502.87	80.0479	72.168	53.003	28.4792	31.6036
	503.68	80.1234	72.3741	53.1208	28.4512	31.5872
	504.48	80.195	72.5803	53.2406	28.4236	31.5671
	505.28	80.2624	72.7863	53.3627	28.3964	31.5416
	506.08	80.3249	72.9921	53.4872	28.3701	31.5088
	506.88	80.381	73.1973	53.6143	28.3455	31.4658
	507.69	80.43	73.402	53.743	28.3219	31.4187
	508.49	80.4722	73.6059	53.8739	28.2999	31.3658
	509.29	80.5069	73.8087	54.0066	28.2783	31.3121
	510.09	80.5331	74.0097	54.1405	28.2568	31.2595
	510.89	80.5509	74.2091	54.2755	28.2347	31.2079
	511.69	80.5607	74.4065	54.4112	28.2119	31.1583
	512.49	80.5627	74.6016	54.5474	28.1887	31.1087
	513.29	80.5576	74.7948	54.6837	28.1654	31.0586
	514.09	80.5454	74.9861	54.82	28.1419	31.0086
	514.9	80.527	75.1753	54.9547	28.1181	30.9582
	515.7	80.5017	75.3625	55.089	28.0939	30.9077
	516.5	80.4697	75.5476	55.2238	28.0691	30.8567
	517.3	80.4315	75.7304	55.362	28.0432	30.8049
	518.1	80.3878	75.911	55.504	28.0162	30.7526
	518.9	80.3389	76.0892	55.6497	27.9882	30.6997
	519.7	80.289	76.265	55.7999	27.9593	30.6465
	520.5	80.2387	76.4383	55.9533	27.9296	30.593
	521.3	80.1878	76.6088	56.1092	27.8987	30.5395
	522.1	80.1367	76.7767	56.2679	27.8663	30.4867
	522.9	80.0853	76.9418	56.4291	27.8324	30.4345
	523.7	80.0338	77.1041	56.5928	27.7968	30.3831
	524.5	79.9817	77.2634	56.7593	27.7594	30.3323
	525.3	79.9287	77.4198	56.9287	27.7199	30.2821
	526.09	79.8745	77.5733	57.1011	27.6782	30.2325
	526.89	79.8189	77.7236	57.2766	27.6335	30.1836
	527.69	79.7613	77.8708	57.4554	27.5871	30.135
	528.49	79.7015	78.0149	57.6375	27.5399	30.0863
	529.29	79.6393	78.1556	57.8229	27.4939	30.0373
	530.09	79.5746	78.2932	58.0116	27.4501	29.9876
	530.89	79.5083	78.4273	58.2037	27.4096	29.9371
	531.69	79.4407	78.5581	58.3989	27.3738	29.8858
	532.49	79.3735	78.6856	58.5975	27.341	29.8336
	533.28	79.3064	78.8096	58.7991	27.311	29.7803
	534.08	79.2404	78.9301	59.004	27.2843	29.726
	534.88	79.176	79.0472	59.2121	27.2605	29.6703
	535.68	79.1127	79.1609	59.4235	27.24	29.6131
	536.48	79.0513	79.271	59.638	27.2228	29.5542
	537.28	78.9906	79.3777	59.8553	27.2092	29.494
	538.07	78.9304	79.4808	60.0755	27.1997	29.4322
	538.87	78.8701	79.5803	60.2986	27.1946	29.3693
	539.67	78.8093	79.6762	60.5245	27.1942	29.3055
	540.47	78.7473	79.7684	60.7533	27.199	29.2408
	541.26	78.6844	79.857	60.9852	27.2093	29.1752
	542.06	78.6197	79.9419	61.2201	27.2255	29.109
	542.86	78.553	80.0232	61.4577	27.2476	29.0421
	543.66	78.4836	80.1006	61.6979	27.2756	28.9747
	544.45	78.41	80.1744	61.9404	27.3096	28.9068
	545.25	78.3313	80.2444	62.1851	27.3497	28.8385
	546.05	78.2465	80.3106	62.4319	27.3962	28.7699
	546.84	78.1551	80.3729	62.6807	27.4492	28.7012
	547.64	78.0577	80.4314	62.9315	27.509	28.6322
	548.44	77.9542	80.486	63.1842	27.5755	28.5632
	549.23	77.8444	80.5367	63.4388	27.6489	28.494
	550.03	77.7289	80.5834	63.6953	27.7292	28.4247
	550.83	77.6076	80.6262	63.9534	27.8166	28.3553
	551.62	77.481	80.665	64.2129	27.9113	28.2859
	552.42	77.3492	80.6997	64.4736	28.0134	28.2165
	553.21	77.2126	80.7305	64.7354	28.1231	28.1474
	554.01	77.0716	80.7571	64.9979	28.2403	28.0785
	554.81	76.9269	80.7797	65.261	28.3652	28.01
	555.6	76.778	80.7982	65.5248	28.4977	27.9419
	556.4	76.6266	80.8126	65.7889	28.6379	27.8741
	557.19	76.4738	80.8228	66.0534	28.7859	27.8067
	557.99	76.3202	80.8289	66.318	28.9417	27.7399
	558.78	76.1671	80.8307	66.5825	29.1054	27.6737
	559.58	76.0156	80.8284	66.8466	29.2771	27.608
	560.37	75.8637	80.8219	67.1101	29.4567	27.543
	561.17	75.711	80.8111	67.3727	29.6443	27.4788
	561.97	75.5581	80.7961	67.6341	29.84	27.4152
	562.76	75.4043	80.7769	67.894	30.0438	27.3523
	563.55	75.2497	80.7534	68.152	30.2555	27.2903
	564.35	75.0939	80.7257	68.4079	30.4753	27.2291
	565.14	74.937	80.6936	68.6615	30.703	27.1688
	565.94	74.779	80.6573	68.9125	30.9386	27.1095
	566.73	74.6198	80.6167	69.1606	31.1821	27.051
	567.53	74.4596	80.5718	69.4058	31.4333	26.9935
	568.32	74.2986	80.5226	69.6478	31.6921	26.937
	569.12	74.1371	80.4691	69.8862	31.9584	26.8814
	569.91	73.9751	80.4113	70.121	32.2323	26.8269
	570.7	73.8129	80.3493	70.3518	32.5134	26.7736
	571.5	73.6502	80.2829	70.5783	32.8017	26.7215
	572.29	73.4873	80.2123	70.8004	33.0971	26.6708
	573.09	73.324	80.1374	71.0177	33.3993	26.6214
	573.88	73.1607	80.057	71.2302	33.7084	26.5736
	574.67	72.9973	79.9711	71.4376	34.0241	26.5273
	575.47	72.8338	79.8798	71.6397	34.3462	26.4829
	576.26	72.6703	79.7831	71.8361	34.6746	26.4404
	577.05	72.5068	79.6811	72.0266	35.0091	26.3999
	577.85	72.3432	79.5738	72.2111	35.3495	26.3615
	578.64	72.1796	79.4612	72.3892	35.6956	26.3253
	579.43	72.0158	79.3436	72.5607	36.047	26.2916
	580.23	71.8519	79.2208	72.7253	36.4036	26.2602
	581.02	71.688	79.0931	72.8828	36.765	26.2313
	581.81	71.5238	78.9603	73.033	37.1309	26.205
	582.6	71.3594	78.8227	73.1757	37.5011	26.1811
	583.4	71.1947	78.6804	73.3109	37.8752	26.1598
	584.19	71.0296	78.5332	73.4382	38.253	26.1412
	584.98	70.8643	78.3815	73.5577	38.6343	26.1253
	585.77	70.6989	78.2252	73.6693	39.0186	26.112
	586.56	70.5334	78.0644	73.7727	39.4059	26.1013
	587.36	70.3679	77.8992	73.868	39.7956	26.0933
	588.15	70.2023	77.7297	73.9551	40.1876	26.0878
	588.94	70.0368	77.556	74.0337	40.5816	26.0851
	589.73	69.8712	77.3782	74.1037	40.9773	26.085
	590.52	69.7055	77.1964	74.1651	41.3746	26.0876
	591.32	69.5396	77.0106	74.2177	41.7732	26.0929
	592.11	69.3735	76.821	74.2616	42.1727	26.1008
	592.9	69.2073	76.6277	74.2966	42.5729	26.1114
	593.69	69.0408	76.4307	74.3226	42.9736	26.1245
	594.48	68.8741	76.2303	74.3396	43.3744	26.1403
	595.27	68.7073	76.0262	74.3477	43.775	26.1587
	596.06	68.5406	75.8184	74.3469	44.1753	26.1799
	596.85	68.3739	75.6072	74.3371	44.5748	26.2038
	597.65	68.2073	75.3923	74.3183	44.9734	26.2305
	598.44	68.0408	75.1738	74.2908	45.3709	26.2599
	599.23	67.8744	74.9519	74.2544	45.7669	26.2922
	600.02	67.7081	74.7262	74.2092	46.1612	26.3273
	600.81	67.542	74.4968	74.1554	46.5534	26.3651
	601.6	67.3759	74.2635	74.0928	46.9433	26.4058
	602.39	67.2098	74.0262	74.0216	47.3306	26.4493
	603.18	67.0436	73.7849	73.9419	47.7149	26.4956
	603.97	66.8773	73.5395	73.8537	48.096	26.5448
	604.76	66.711	73.2883	73.757	48.4736	26.5968
	605.55	66.5445	73.0308	73.6521	48.8475	26.6518
	606.34	66.3781	72.7684	73.5388	49.2174	26.7097
	607.13	66.2117	72.5014	73.4175	49.583	26.7705
	607.92	66.0452	72.2306	73.288	49.9441	26.8342
	608.71	65.8787	71.9565	73.1508	50.3005	26.9008
	609.5	65.7122	71.6793	73.0058	50.652	26.9705
	610.29	65.5456	71.3991	72.8533	50.9983	27.0431
	611.08	65.3791	71.1168	72.6934	51.3394	27.1188
	611.87	65.2127	70.8326	72.5263	51.675	27.1975
	612.65	65.0463	70.5469	72.3521	52.0048	27.2792
	613.44	64.88	70.2599	72.1711	52.3289	27.3641
	614.23	64.7138	69.9718	71.9835	52.6469	27.452
	615.02	64.5478	69.6827	71.7894	52.9588	27.5431
	615.81	64.382	69.3929	71.589	53.2644	27.6375
	616.6	64.2163	69.1027	71.3825	53.5635	27.7352
	617.39	64.0508	68.8123	71.1702	53.8559	27.8361
	618.18	63.8855	68.5221	70.9523	54.1416	27.9404
	618.96	63.7206	68.2319	70.7291	54.4204	28.048
	619.75	63.5559	67.9419	70.5007	54.6922	28.1589
	620.54	63.3915	67.6518	70.2674	54.9568	28.2732
	621.33	63.2274	67.3619	70.0294	55.2141	28.3908
	622.12	63.0637	67.0719	69.787	55.464	28.5118
	622.9	62.9004	66.7821	69.5405	55.7064	28.6361
	623.69	62.7374	66.4921	69.2901	55.941	28.7637
	624.48	62.5748	66.2021	69.036	56.168	28.8946
	625.27	62.4127	65.912	68.7786	56.3871	29.0288
	626.06	62.251	65.622	68.518	56.5983	29.1663
	626.84	62.0897	65.332	68.2546	56.8015	29.3071
	627.63	61.929	65.0422	67.9885	56.9967	29.4512
	628.42	61.7688	64.7524	67.72	57.1838	29.5986
	629.21	61.609	64.4629	67.4493	57.3628	29.7493
	629.99	61.4498	64.174	67.1767	57.5337	29.9033
	630.78	61.291	63.886	66.9026	57.6966	30.0605
	631.57	61.1327	63.5991	66.6269	57.8513	30.2211
	632.35	60.9749	63.3138	66.3501	57.9979	30.3849
	633.14	60.8175	63.0303	66.0723	58.1365	30.5521
	633.93	60.6606	62.7487	65.7937	58.2671	30.7225
	634.71	60.5042	62.469	65.5146	58.3897	30.8962
	635.5	60.3483	62.1913	65.2352	58.5045	31.0731
	636.29	60.1929	61.9156	64.9556	58.6115	31.2531
	637.07	60.038	61.6419	64.6761	58.7107	31.4362
	637.86	59.8837	61.3699	64.3967	58.8023	31.6224
	638.65	59.7299	61.0996	64.1177	58.8863	31.8114
	639.43	59.5767	60.8305	63.8393	58.9628	32.0033
	640.22	59.4241	60.5624	63.5615	59.0319	32.198
	641	59.2721	60.2951	63.2846	59.0937	32.3955
	641.79	59.1207	60.0284	63.0087	59.1481	32.5955
	642.58	58.9699	59.762	62.7338	59.1954	32.7981
	643.36	58.8199	59.4957	62.4603	59.2355	33.0031
	644.15	58.6705	59.2291	62.1881	59.2686	33.2105
	644.93	58.5219	58.9641	61.9175	59.2948	33.4201
	645.72	58.374	58.7009	61.6484	59.3142	33.6318
	646.5	58.2269	58.4396	61.3811	59.3269	33.8455
	647.29	58.0806	58.1802	61.1157	59.3329	34.0611
	648.07	57.9351	57.923	60.8521	59.3325	34.2786
	648.86	57.7905	57.6679	60.5905	59.3257	34.4978
	649.64	57.6467	57.415	60.3311	59.3126	34.7186
	650.43	57.504	57.1645	60.0739	59.2934	34.941
	651.21	57.3622	56.9159	59.819	59.2682	35.1649
	652	57.2214	56.6693	59.5664	59.2372	35.3903
	652.78	57.0816	56.4245	59.3163	59.2004	35.617
	653.57	56.9429	56.1813	59.0686	59.158	35.8452
	654.35	56.8052	55.9399	58.8234	59.1101	36.0745
	655.14	56.6686	55.7001	58.5808	59.0569	36.3051
	655.92	56.5331	55.4617	58.3408	58.9985	36.5367
	656.7	56.3987	55.2245	58.1035	58.935	36.7694
	657.49	56.2654	54.9885	57.8688	58.8665	37.0031
	658.27	56.1332	54.7531	57.6369	58.7933	37.2376
	659.06	56.0022	54.5183	57.4076	58.7154	37.4728
	659.84	55.8723	54.2838	57.181	58.633	37.7087
	660.62	55.7435	54.0494	56.9572	58.5463	37.945
	661.41	55.6159	53.8151	56.736	58.4555	38.1818
	662.19	55.4894	53.581	56.5175	58.3607	38.4187
	662.97	55.3642	53.347	56.3017	58.262	38.6558
	663.76	55.2401	53.1132	56.0885	58.1596	38.8928
	664.54	55.1171	52.8798	55.8779	58.0535	39.1297
	665.32	54.9954	52.6466	55.67	57.944	39.3663
	666.11	54.8748	52.4138	55.4646	57.8311	39.6024
	666.89	54.7553	52.1814	55.2617	57.7149	39.8379
	667.67	54.637	51.9493	55.0613	57.5955	40.0727
	668.46	54.5198	51.718	54.8633	57.4731	40.3067
	669.24	54.4038	51.4877	54.6677	57.3477	40.5397
	670.02	54.2889	51.2586	54.4746	57.2193	40.7716
	670.8	54.1752	51.0308	54.2837	57.0882	41.0022
	671.59	54.0626	50.8045	54.0951	56.9543	41.2314
	672.37	53.9511	50.5795	53.9088	56.8178	41.459
	673.15	53.8409	50.3556	53.7247	56.6788	41.6849
	673.93	53.7318	50.133	53.5427	56.5372	41.9089
	674.72	53.6238	49.9115	53.3629	56.3932	42.131
	675.5	53.5171	49.6912	53.1852	56.2469	42.3508
	676.28	53.4116	49.4721	53.0095	56.0983	42.5682
	677.06	53.3074	49.2542	52.8359	55.9475	42.7832
	677.84	53.2044	49.0376	52.6642	55.7947	42.9955
	678.63	53.1026	48.8223	52.4945	55.6398	43.2049
	679.41	53.0021	48.6083	52.3266	55.4828	43.4113
	680.19	52.9028	48.3958	52.1606	55.324	43.6146
	680.97	52.8048	48.1847	51.9964	55.1633	43.8145
	681.75	52.708	47.975	51.834	55.0009	44.0111
	682.53	52.6124	47.7668	51.6733	54.8368	44.204
	683.31	52.518	47.5601	51.5144	54.6711	44.3933
	684.1	52.4249	47.3549	51.3571	54.504	44.5787
	684.88	52.3328	47.1512	51.2015	54.3354	44.7602
	685.66	52.242	46.9492	51.0476	54.1656	44.9376
	686.44	52.1522	46.7487	50.8953	53.9945	45.1108
	687.22	52.0635	46.5499	50.7446	53.8222	45.2799
	688	51.976	46.3527	50.5954	53.6489	45.4445
	688.78	51.8894	46.1572	50.4476	53.4745	45.6048
	689.56	51.8038	45.9635	50.3014	53.2992	45.7607
	690.34	51.7192	45.7714	50.1565	53.1229	45.9119
	691.12	51.6355	45.581	50.0131	52.9457	46.0587
	691.9	51.5527	45.3924	49.871	52.7675	46.2007
	692.68	51.4706	45.2054	49.7302	52.5886	46.3381
	693.46	51.3893	45.0202	49.5906	52.4088	46.4708
	694.24	51.3088	44.8366	49.4521	52.2282	46.5987
	695.02	51.2289	44.6548	49.3148	52.0468	46.7218
	695.8	51.1496	44.4745	49.1785	51.8646	46.84
	696.58	51.0708	44.2959	49.0431	51.6816	46.9532
	697.36	50.9925	44.119	48.9086	51.498	47.0614
	698.14	50.9146	43.9438	48.775	51.3136	47.1645
	698.92	50.8371	43.7701	48.6422	51.1286	47.2625
	699.7	50.7599	43.5981	48.51	50.9429	47.3552
	700.48	50.683	43.4277	48.3785	50.7567	47.4427
	701.26	50.6063	43.2589	48.2477	50.57	47.5249
	702.04	50.5298	43.0916	48.1173	50.3829	47.6017
	702.82	50.4534	42.926	47.9875	50.1954	47.6733
	703.6	50.3772	42.7618	47.8581	50.0077	47.7394
	704.38	50.301	42.5992	47.7291	49.8199	47.8002
	705.15	50.2248	42.4381	47.6004	49.6319	47.8555
	705.93	50.1487	42.2785	47.4721	49.444	47.9053
	706.71	50.0725	42.1204	47.344	49.2562	47.9498
	707.49	49.9963	41.9639	47.2162	49.0686	47.9888
	708.27	49.9201	41.8088	47.0885	48.8813	48.0223
	709.05	49.8439	41.6552	46.9611	48.6944	48.0503
	709.83	49.7677	41.5031	46.8338	48.5079	48.0729
	710.6	49.6915	41.3525	46.7066	48.322	48.0898
	711.38	49.6153	41.2033	46.5795	48.1367	48.1013
	712.16	49.5391	41.0555	46.4525	47.9521	48.1071
	712.94	49.4631	40.9092	46.3255	47.7682	48.1073
	713.72	49.3872	40.7643	46.1986	47.5852	48.1019
	714.5	49.3114	40.6208	46.0718	47.4029	48.0909
	715.27	49.2358	40.4788	45.945	47.2215	48.0742
	716.05	49.1603	40.3382	45.8182	47.041	48.0519
	716.83	49.0851	40.199	45.6915	46.8614	48.0241
	717.61	49.0099	40.0612	45.5647	46.6827	47.9907
	718.38	48.935	39.9248	45.438	46.5049	47.9518
	719.16	48.8602	39.7898	45.3112	46.328	47.9074
	719.94	48.7857	39.6561	45.1844	46.1521	47.8577
	720.72	48.7113	39.5239	45.0576	45.9772	47.8026
	721.49	48.637	39.3929	44.9308	45.8033	47.7423
	722.27	48.5629	39.2634	44.804	45.6304	47.6768
	723.05	48.489	39.1352	44.6772	45.4586	47.6063
	723.82	48.4151	39.0083	44.5504	45.288	47.5308
	724.6	48.3414	38.8828	44.4237	45.1184	47.4505
	725.38	48.2677	38.7586	44.297	44.9501	47.3655
	726.15	48.1942	38.6357	44.1704	44.7829	47.276
	726.93	48.1206	38.5141	44.0439	44.617	47.182
	727.71	48.0472	38.3938	43.9175	44.4524	47.0838
	728.48	47.9737	38.2748	43.7912	44.2891	46.9815
	729.26	47.9003	38.157	43.6651	44.1271	46.8753
	730.04	47.8268	38.0405	43.539	43.9666	46.7653
	730.81	47.7532	37.9253	43.4132	43.8075	46.6518
	731.59	47.6795	37.8112	43.2876	43.6499	46.5347
	732.36	47.6058	37.6984	43.1622	43.4939	46.4143
	733.14	47.5318	37.5867	43.0371	43.3394	46.2906
	733.92	47.4577	37.4763	42.9122	43.1865	46.1638
	734.69	47.3835	37.367	42.7877	43.0353	46.034
	735.47	47.309	37.2588	42.6636	42.8858	45.9012
	736.24	47.2343	37.1517	42.5399	42.738	45.7656
	737.02	47.1595	37.0457	42.4166	42.5919	45.6273
	737.79	47.0844	36.9408	42.2939	42.4477	45.4863
	738.57	47.0093	36.8369	42.1718	42.3053	45.3427
	739.34	46.934	36.734	42.0504	42.1647	45.1967
	740.12	46.8587	36.6321	41.9297	42.026	45.0483
	740.9	46.7833	36.5312	41.8098	41.8891	44.8975
	741.67	46.708	36.4313	41.6907	41.754	44.7446
	742.45	46.6327	36.3323	41.5726	41.6208	44.5894
	743.22	46.5575	36.2343	41.4555	41.4895	44.4322
	743.99	46.4824	36.1371	41.3395	41.36	44.273
	744.77	46.4075	36.0408	41.2246	41.2324	44.1118
	745.54	46.333	35.9454	41.1109	41.1066	43.9488
	746.32	46.2587	35.8509	40.9985	40.9827	43.7839
	747.09	46.1848	35.7572	40.8874	40.8606	43.6174
	747.87	46.1114	35.6644	40.7777	40.7405	43.4492
	748.64	46.0386	35.5724	40.6694	40.6222	43.2794
	749.42	45.9663	35.4811	40.5626	40.5057	43.1083
	750.19	45.8946	35.3907	40.4573	40.391	42.9357
	750.96	45.8236	35.301	40.3536	40.2781	42.762
	751.74	45.7533	35.2122	40.2515	40.1671	42.5872
	752.51	45.6837	35.124	40.151	40.0578	42.4114
	753.29	45.6148	35.0367	40.0521	39.9502	42.2348
	754.06	45.5467	34.95	39.9548	39.8443	42.0575
	754.83	45.4794	34.8641	39.8591	39.74	41.8797
	755.61	45.4128	34.7789	39.765	39.6375	41.7015
	756.38	45.3469	34.6944	39.6725	39.5365	41.523
	757.15	45.2818	34.6106	39.5816	39.4371	41.3446
	757.93	45.2173	34.5275	39.4922	39.3392	41.1663
	758.7	45.1535	34.445	39.4044	39.2429	40.9883
	759.47	45.0902	34.3632	39.3181	39.1481	40.8108
	760.25	45.0275	34.2821	39.2333	39.0547	40.6339
	761.02	44.9654	34.2016	39.1499	38.9627	40.4578
	761.79	44.9037	34.1218	39.0679	38.8721	40.2825
	762.57	44.8424	34.0426	38.9873	38.7827	40.1083
	763.34	44.7816	33.9641	38.9081	38.6946	39.9353
	764.11	44.7211	33.8863	38.8301	38.6077	39.7635
	764.88	44.661	33.8091	38.7534	38.522	39.5932
	765.66	44.6011	33.7325	38.6779	38.4375	39.4243
	766.43	44.5414	33.6566	38.6036	38.3541	39.2569
	767.2	44.482	33.5813	38.5305	38.2717	39.0912
	767.97	44.4227	33.5066	38.4585	38.1905	38.9271
	768.75	44.3635	33.4325	38.3876	38.1104	38.7647
	769.52	44.3045	33.3591	38.3177	38.0314	38.6039
	770.29	44.2455	33.2862	38.2487	37.9534	38.4447
	771.06	44.1867	33.2139	38.1807	37.8765	38.2872
	771.84	44.1279	33.1422	38.1136	37.8007	38.1312
	772.61	44.0693	33.071	38.0473	37.7259	37.9767
	773.38	44.0108	33.0004	37.9819	37.6523	37.8237
	774.15	43.9524	32.9303	37.9172	37.5797	37.6722
	774.92	43.8943	32.8607	37.8532	37.5084	37.522
	775.69	43.8363	32.7917	37.7899	37.4382	37.3732
	776.47	43.7787	32.7231	37.7272	37.3692	37.2257
	777.24	43.7214	32.6551	37.665	37.3014	37.0795
	778.01	43.6643	32.5876	37.6033	37.2349	36.9345
	778.78	43.6077	32.5206	37.5421	37.1696	36.7908
	779.55	43.5515	32.4541	37.4813	37.1055	36.6484
	780.32	43.4958	32.388	37.4209	37.0427	36.5071
	781.09	43.4406	32.3225	37.3609	36.9811	36.367
	781.86	43.3859	32.2574	37.3012	36.9207	36.2282
	782.63	43.3319	32.1929	37.2418	36.8614	36.0905
	783.41	43.2785	32.1287	37.1826	36.8034	35.9541
	784.18	43.2259	32.0651	37.1237	36.7465	35.8189
	784.95	43.1739	32.0019	37.065	36.6906	35.6849
	785.72	43.1227	31.9392	37.0064	36.6359	35.5523
	786.49	43.0723	31.877	36.948	36.5821	35.421
	787.26	43.0227	31.8151	36.8897	36.5292	35.291
	788.03	42.9739	31.7537	36.8316	36.4773	35.1625
	788.8	42.9259	31.6927	36.7736	36.4261	35.0354
	789.57	42.8788	31.6322	36.7156	36.3757	34.9099
	790.34	42.8325	31.572	36.6578	36.3259	34.786
	791.11	42.7869	31.5123	36.6	36.2768	34.6638
	791.88	42.7422	31.4529	36.5422	36.2282	34.5433
	792.65	42.6983	31.3939	36.4844	36.1801	34.4247
	793.42	42.6551	31.3353	36.4266	36.1324	34.308
	794.19	42.6127	31.2771	36.3687	36.0851	34.1932
	794.96	42.5711	31.2193	36.3107	36.0382	34.0804
	795.73	42.5302	31.1619	36.2527	35.9915	33.9697
	796.5	42.49	31.1049	36.1945	35.9452	33.8611
	797.27	42.4506	31.0482	36.1363	35.8991	33.7545
	798.04	42.4117	30.992	36.0779	35.8531	33.6501
	798.8	42.3736	30.9361	36.0194	35.8074	33.5477
	799.57	42.3361	30.8806	35.9609	35.7619	33.4475
	800.34	42.2992	30.8255	35.9023	35.7164	33.3493
	801.11	42.263	30.7708	35.8436	35.6711	33.2531
	801.88	42.2273	30.7165	35.7849	35.6259	33.159
	802.65	42.1923	30.6626	35.7261	35.5808	33.0668
	803.42	42.1578	30.609	35.6673	35.5359	32.9765
	804.19	42.1238	30.5558	35.6086	35.4911	32.888
	804.96	42.0905	30.503	35.5499	35.4464	32.8012
	805.72	42.0577	30.4505	35.4914	35.4019	32.7161
	806.49	42.0254	30.3983	35.433	35.3576	32.6326
	807.26	41.9937	30.3465	35.3748	35.3134	32.5504
	808.03	41.9625	30.295	35.3169	35.2694	32.4696
	808.8	41.9319	30.2438	35.2593	35.2257	32.3899
	809.57	41.902	30.1929	35.202	35.1822	32.3114
	810.33	41.8726	30.1424	35.1452	35.1388	32.2338
	811.1	41.8438	30.0922	35.0887	35.0957	32.1572
	811.87	41.8157	30.0422	35.0329	35.0529	32.0813
	812.64	41.7882	29.9926	34.9775	35.0103	32.0063
	813.41	41.7614	29.9433	34.9227	34.9679	31.9318
	814.17	41.7352	29.8943	34.8685	34.9258	31.858
	814.94	41.7097	29.8456	34.8149	34.8838	31.7848
	815.71	41.6849	29.7973	34.7619	34.8421	31.7121
	816.48	41.6607	29.7492	34.7096	34.8006	31.6399
	817.24	41.6372	29.7015	34.6581	34.7592	31.5682
	818.01	41.6144	29.6541	34.6072	34.718	31.497
	818.78	41.5923	29.6069	34.557	34.677	31.4263
	819.55	41.5709	29.5602	34.5076	34.636	31.356
	820.31	41.5501	29.5137	34.4589	34.5951	31.2864
	821.08	41.53	29.4675	34.411	34.5542	31.2173
	821.85	41.5106	29.4217	34.3638	34.5133	31.1488
	822.61	41.4919	29.3762	34.3174	34.4725	31.0811
	823.38	41.4738	29.3311	34.2717	34.4315	31.0143
	824.15	41.4563	29.2863	34.2267	34.3903	30.9483
	824.91	41.4395	29.2418	34.1824	34.3491	30.8833
	825.68	41.4234	29.1977	34.1389	34.3075	30.8193
	826.45	41.4079	29.1539	34.096	34.2657	30.7565
	827.21	41.3929	29.1105	34.0539	34.2237	30.6949
	827.98	41.3787	29.0674	34.0124	34.1813	30.6347
	828.75	41.365	29.0246	33.9715	34.1386	30.5757
	829.51	41.3519	28.9822	33.9313	34.0955	30.5182
	830.28	41.3394	28.9401	33.8916	34.052	30.4622
	831.05	41.3275	28.8984	33.8526	34.0082	30.4076
	831.81	41.3161	28.857	33.8142	33.964	30.3545
	832.58	41.3053	28.816	33.7764	33.9193	30.3029
	833.34	41.295	28.7754	33.7391	33.8743	30.2529
	834.11	41.2853	28.7351	33.7025	33.8289	30.2044
	834.88	41.276	28.6951	33.6664	33.7832	30.1572
	835.64	41.2673	28.6555	33.6308	33.7371	30.1115
	836.41	41.259	28.6163	33.5957	33.6906	30.0672
	837.17	41.2513	28.5774	33.5612	33.6439	30.024
	837.94	41.244	28.5388	33.5271	33.597	29.9821
	838.7	41.2371	28.5005	33.4935	33.5498	29.9413
	839.47	41.2307	28.4624	33.4604	33.5024	29.9015
	840.23	41.2248	28.4247	33.4277	33.4549	29.8627
	841	41.2192	28.3873	33.3955	33.4073	29.8246
	841.76	41.214	28.3501	33.3636	33.3597	29.7873
	842.53	41.2092	28.3131	33.3321	33.3121	29.7505
	843.29	41.2047	28.2764	33.301	33.2646	29.7142
	844.06	41.2006	28.24	33.2702	33.2172	29.6783
	844.82	41.1968	28.2037	33.2397	33.1699	29.6425
	845.59	41.1934	28.1677	33.2094	33.1228	29.6068
	846.35	41.1903	28.1318	33.1794	33.0759	29.5712
	847.12	41.1875	28.0962	33.1495	33.0292	29.5354
	847.88	41.1851	28.0607	33.1198	32.9827	29.4995
	848.65	41.1829	28.0254	33.0902	32.9365	29.4633
	849.41	41.1809	27.9904	33.0607	32.8906	29.4269
	850.18	41.1792	27.9555	33.0311	32.8451	29.3901
	850.94	41.1777	27.9208	33.0014	32.7998	29.3529
	851.7	41.1764	27.8862	32.9716	32.7548	29.3153
	852.47	41.1752	27.8518	32.9417	32.7101	29.2774
	853.23	41.1741	27.8176	32.9115	32.6657	29.239
	854	41.1732	27.7836	32.881	32.6216	29.2002
	854.76	41.1723	27.7498	32.8502	32.5777	29.161
	855.52	41.1715	27.7162	32.819	32.534	29.1215
	856.29	41.1707	27.6828	32.7875	32.4906	29.0816
	857.05	41.1699	27.6496	32.7555	32.4474	29.0413
	857.81	41.1691	27.6167	32.7229	32.4044	29.0007
	858.58	41.1682	27.5839	32.6898	32.3615	28.9599
	859.34	41.1672	27.5514	32.6562	32.3188	28.9188
	860.1	41.1661	27.5191	32.6219	32.2763	28.8776
	860.87	41.1649	27.487	32.587	32.2339	28.8363
	861.63	41.1636	27.4551	32.5515	32.1916	28.7948
	862.39	41.1621	27.4234	32.5153	32.1495	28.7533
	863.16	41.1605	27.3919	32.4785	32.1074	28.7118
	863.92	41.1588	27.3607	32.441	32.0654	28.6702
	864.68	41.1569	27.3297	32.4029	32.0236	28.6286
	865.45	41.1549	27.2989	32.3641	31.9819	28.587
	866.21	41.1528	27.2683	32.3246	31.9402	28.5453
	866.97	41.1506	27.238	32.2845	31.8986	28.5037
	867.73	41.1483	27.2079	32.2437	31.8572	28.4621
	868.5	41.1459	27.178	32.2023	31.8159	28.4204
	869.26	41.1434	27.1483	32.1603	31.7747	28.3787
	870.02	41.1409	27.1188	32.1176	31.7336	28.3368
	870.78	41.1383	27.0896	32.0745	31.6927	28.2948
	871.55	41.1357	27.0605	32.0309	31.6519	28.2526
	872.31	41.1331	27.0317	31.9868	31.6114	28.2101
	873.07	41.1305	27.0032	31.9422	31.5709	28.1672
	873.83	41.1279	26.9748	31.8974	31.5307	28.124
	874.59	41.1254	26.9467	31.8522	31.4908	28.0802
	875.36	41.1229	26.9188	31.8068	31.4511	28.036
	876.12	41.1204	26.891	31.7612	31.4116	27.9912
	876.88	41.1179	26.8635	31.7154	31.3726	27.9458
	877.64	41.1153	26.8362	31.6696	31.3338	27.8998
	878.4	41.1127	26.809	31.6239	31.2955	27.853
	879.17	41.1099	26.782	31.5781	31.2576	27.8055
	879.93	41.1071	26.7552	31.5325	31.2201	27.7573
	880.69	41.1041	26.7286	31.487	31.1832	27.7083
	881.45	41.101	26.7021	31.4416	31.1467	27.6585
	882.21	41.0977	26.6758	31.3966	31.1108	27.6079
	882.97	41.0942	26.6496	31.3518	31.0754	27.5566
	883.73	41.0904	26.6236	31.3074	31.0405	27.5046
	884.49	41.0864	26.5978	31.2633	31.0061	27.4519
	885.26	41.0822	26.5721	31.2197	30.9723	27.3986
	886.02	41.0776	26.5467	31.1766	30.9391	27.3447
	886.78	41.0727	26.5215	31.1339	30.9064	27.2902
	887.54	41.0675	26.4965	31.0919	30.8743	27.2352
	888.3	41.0619	26.4717	31.0504	30.8428	27.1798
	889.06	41.056	26.4471	31.0095	30.8118	27.124
	889.82	41.0496	26.4228	30.9692	30.7813	27.0679
	890.58	41.0429	26.3987	30.9296	30.7514	27.0115
	891.34	41.0358	26.3748	30.8907	30.722	26.955
	892.1	41.0283	26.3513	30.8526	30.6932	26.8984
	892.86	41.0205	26.3279	30.8152	30.6648	26.8417
	893.62	41.0123	26.3048	30.7787	30.6369	26.7852
	894.38	41.0037	26.2819	30.7429	30.6094	26.7287
	895.14	40.9949	26.2594	30.708	30.5824	26.6725
	895.9	40.9858	26.237	30.6739	30.5557	26.6166
	896.66	40.9764	26.2149	30.6405	30.5295	26.5611
	897.42	40.9668	26.193	30.608	30.5036	26.506
	898.18	40.9571	26.1714	30.5762	30.4781	26.4515
	898.94	40.9472	26.1501	30.5453	30.453	26.3976
	899.7	40.9372	26.1291	30.5151	30.4281	26.3444
	900.46	40.9273	26.1083	30.4857	30.4035	26.2918
	901.22	40.9173	26.0879	30.4571	30.3792	26.24
	901.98	40.9075	26.0677	30.4293	30.3551	26.1888
	902.74	40.8977	26.0477	30.4022	30.3314	26.1385
	903.5	40.888	26.0279	30.3758	30.3079	26.0889
	904.26	40.8784	26.0084	30.35	30.2846	26.0401
	905.02	40.869	25.989	30.325	30.2617	25.9921
	905.78	40.8598	25.9698	30.3006	30.2389	25.9449
	906.54	40.8508	25.9507	30.2767	30.2165	25.8984
	907.3	40.8419	25.9316	30.2535	30.1943	25.8526
	908.06	40.8332	25.9127	30.2308	30.1723	25.8074
	908.81	40.8247	25.8938	30.2086	30.1507	25.7629
	909.57	40.8162	25.8751	30.1868	30.1293	25.7189
	910.33	40.8079	25.8563	30.1654	30.1082	25.6755
	911.09	40.7995	25.8377	30.1442	30.0874	25.6325
	911.85	40.7911	25.819	30.1234	30.0669	25.5901
	912.61	40.7826	25.8003	30.1028	30.0466	25.548
	913.37	40.7738	25.7815	30.0823	30.0267	25.5064
	914.12	40.7648	25.7628	30.0619	30.0072	25.4651
	914.88	40.7553	25.7441	30.0415	29.9879	25.4241
	915.64	40.7455	25.7255	30.0212	29.969	25.3834
	916.4	40.7351	25.7069	30.0008	29.9505	25.3429
	917.16	40.7242	25.6885	29.9802	29.9322	25.3026
	917.92	40.7126	25.6701	29.9596	29.9142	25.2624
	918.67	40.7002	25.6519	29.9387	29.8966	25.2223
	919.43	40.6871	25.6339	29.9176	29.8792	25.1822
	920.19	40.6732	25.616	29.8962	29.8621	25.1422
	920.95	40.6584	25.5984	29.8745	29.8453	25.1022
	921.71	40.6426	25.581	29.8524	29.8287	25.0622
	922.46	40.6258	25.5638	29.83	29.8125	25.0221
	923.22	40.6081	25.5469	29.8071	29.7965	24.9819
	923.98	40.5893	25.5303	29.7837	29.7808	24.9415
	924.74	40.5695	25.514	29.7599	29.7654	24.901
	925.49	40.5485	25.4981	29.7355	29.7502	24.8603
	926.25	40.5265	25.4825	29.7107	29.7352	24.8194
	927.01	40.5032	25.4672	29.6852	29.7204	24.7782
	927.77	40.4788	25.4524	29.6593	29.706	24.7368
	928.52	40.4533	25.438	29.6329	29.6917	24.6951
	929.28	40.4265	25.424	29.606	29.6778	24.6532
	930.04	40.3987	25.4105	29.5786	29.6641	24.6111
	930.79	40.3697	25.3974	29.5508	29.6507	24.5687
	931.55	40.3397	25.3848	29.5226	29.6376	24.5261
	932.31	40.3088	25.3724	29.494	29.6248	24.4833
	933.06	40.277	25.3601	29.465	29.6123	24.4404
	933.82	40.2444	25.3479	29.4356	29.6	24.3974
	934.58	40.2111	25.3358	29.406	29.5879	24.3543
	935.33	40.1773	25.3238	29.3762	29.5761	24.3111
	936.09	40.1429	25.312	29.3462	29.5645	24.2678
	936.85	40.1081	25.3003	29.3162	29.5531	24.2245
	937.6	40.0729	25.2886	29.286	29.5418	24.1812
	938.36	40.0376	25.2771	29.2558	29.5308	24.1379
	939.12	40.0021	25.2657	29.2257	29.5198	24.0946
	939.87	39.9665	25.2543	29.1957	29.509	24.0514
	940.63	39.9309	25.2431	29.1659	29.4982	24.0083
	941.38	39.8955	25.232	29.1362	29.4874	23.9653
	942.14	39.8603	25.2209	29.1068	29.4767	23.9224
	942.9	39.8254	25.2099	29.0776	29.4659	23.8796
	943.65	39.7908	25.199	29.0487	29.4551	23.8368
	944.41	39.7566	25.1883	29.0201	29.4444	23.7941
	945.16	39.723	25.1776	28.9919	29.4336	23.7513
	945.92	39.6899	25.167	28.964	29.4227	23.7086
	946.68	39.6574	25.1564	28.9365	29.4118	23.666
	947.43	39.6257	25.146	28.9092	29.4008	23.6234
	948.19	39.5947	25.1356	28.8823	29.3897	23.5809
	948.94	39.5646	25.1253	28.8556	29.3786	23.5385
	949.7	39.5353	25.1151	28.8292	29.3673	23.4961
	950.45	39.5069	25.1049	28.803	29.356	23.4537
	951.21	39.4794	25.0948	28.7771	29.3446	23.4113
	951.96	39.4528	25.0847	28.7514	29.3331	23.3689
	952.72	39.4273	25.0747	28.7257	29.3215	23.3265
	953.47	39.4029	25.0648	28.7001	29.3099	23.284
	954.23	39.3795	25.0549	28.6745	29.2981	23.2413
	954.98	39.3572	25.045	28.6489	29.2862	23.1985
	955.74	39.3361	25.0352	28.6233	29.274	23.1555
	956.49	39.3162	25.0254	28.5976	29.2617	23.1123
	957.25	39.2974	25.0156	28.5718	29.2491	23.069
	958	39.2796	25.0058	28.5459	29.2362	23.0253
	958.76	39.2629	24.9961	28.5198	29.223	22.9814
	959.51	39.2472	24.9864	28.4936	29.2096	22.9371
	960.27	39.2327	24.9767	28.4673	29.1959	22.8924
	961.02	39.2192	24.9671	28.4407	29.1818	22.8473
	961.77	39.2068	24.9575	28.4139	29.1674	22.8017
	962.53	39.1955	24.9479	28.3868	29.1526	22.7557
	963.28	39.1852	24.9383	28.3594	29.1375	22.7095
	964.04	39.176	24.9289	28.3316	29.1218	22.6629
	964.79	39.1677	24.9194	28.3036	29.1057	22.6161
	965.54	39.1605	24.91	28.2752	29.0889	22.5689
	966.3	39.1543	24.9006	28.2463	29.0715	22.5215
	967.05	39.1491	24.8913	28.2169	29.0535	22.4738
	967.81	39.1449	24.882	28.187	29.0346	22.4258
	968.56	39.1416	24.8727	28.1565	29.015	22.3776
	969.31	39.1393	24.8635	28.1255	28.9946	22.3293
	970.07	39.1377	24.8543	28.0938	28.9734	22.2808
	970.82	39.1369	24.8452	28.0615	28.9513	22.2322
	971.57	39.1369	24.8361	28.0285	28.9283	22.1835
	972.33	39.1376	24.8271	27.9948	28.9044	22.1349
	973.08	39.139	24.8181	27.9605	28.8796	22.0862
	973.84	39.1409	24.8091	27.9255	28.8538	22.0376
	974.59	39.1435	24.8002	27.89	28.827	21.989
	975.34	39.1466	24.7913	27.8539	28.7995	21.9404
	976.09	39.1502	24.7824	27.8174	28.771	21.8918
	976.85	39.1542	24.7735	27.7805	28.7418	21.8433
	977.6	39.1587	24.7647	27.7432	28.7117	21.7949
	978.35	39.1635	24.7558	27.7057	28.6809	21.7465
	979.11	39.1687	24.7469	27.668	28.6495	21.6983
	979.86	39.1743	24.7381	27.6302	28.6174	21.6503
	980.61	39.1801	24.7292	27.5923	28.585	21.6026
	981.37	39.1861	24.7203	27.5545	28.5522	21.555
	982.12	39.1922	24.7113	27.5168	28.5191	21.5078
	982.87	39.1985	24.7023	27.4792	28.4857	21.4609
	983.62	39.2047	24.6933	27.4419	28.4522	21.4145
	984.38	39.211	24.6842	27.405	28.4185	21.3686
	985.13	39.2172	24.675	27.3684	28.3848	21.3232
	985.88	39.2234	24.6657	27.3323	28.3509	21.2784
	986.63	39.2294	24.6564	27.2969	28.317	21.2343
	987.38	39.2352	24.6469	27.2621	28.2832	21.191
	988.14	39.2408	24.6374	27.2281	28.2494	21.1485
	988.89	39.2462	24.6277	27.1948	28.2159	21.1069
	989.64	39.2513	24.6179	27.1626	28.1826	21.0662
	990.39	39.2562	24.608	27.1313	28.1496	21.0263
	991.14	39.2608	24.598	27.1011	28.1169	20.9874
	991.9	39.2651	24.5879	27.0723	28.0846	20.9495
	992.65	39.2691	24.5777	27.045	28.0527	20.9128
	993.4	39.2726	24.5674	27.0192	28.0212	20.8774
	994.15	39.2757	24.5569	26.9951	27.9904	20.8434
	994.9	39.2783	24.5464	26.9727	27.96	20.8109
	995.65	39.2805	24.5358	26.952	27.9303	20.7799
	996.41	39.2822	24.5251	26.933	27.9011	20.7506
	997.16	39.2833	24.5142	26.9159	27.8724	20.7228
	997.91	39.2838	24.5033	26.9005	27.8443	20.6968
	998.66	39.2837	24.4923	26.887	27.8171	20.6725
	999.41	39.283	24.4813	26.8754	27.7905	20.6501
	1000.16	39.2809	24.4701	26.8657	27.7647	20.6297
	1000.91	39.2776	24.4589	26.8579	27.7395	20.6111
	1001.67	39.273	24.4476	26.852	27.715	20.5943
	1002.42	39.2672	24.4362	26.8479	27.6912	20.5793
	1003.17	39.2602	24.4247	26.8455	27.668	20.5661
	1003.92	39.252	24.4131	26.8447	27.6452	20.5547
	1004.67	39.2428	24.4015	26.8454	27.6229	20.5451
	1005.42	39.2324	24.3897	26.8475	27.6011	20.5374
	1006.17	39.2211	24.3779	26.8507	27.5795	20.5317
	1006.92	39.2089	24.366	26.855	27.5579	20.528
	1007.67	39.1956	24.354	26.8601	27.5363	20.5263
	1008.42	39.1815	24.3418	26.8659	27.5145	20.5266
	1009.17	39.1665	24.3295	26.8722	27.4926	20.5292
	1009.92	39.1506	24.3171	26.8792	27.4703	20.5339
	1010.67	39.1339	24.3045	26.8869	27.4476	20.5408
	1011.42	39.1163	24.2919	26.8953	27.4244	20.5496
	1012.17	39.0979	24.2791	26.9044	27.4007	20.5604
	1012.92	39.0787	24.2661	26.9141	27.3765	20.5728
	1013.67	39.0588	24.2531	26.9246	27.3517	20.5866
	1014.42	39.0382	24.2399	26.9357	27.3261	20.6016
	1015.17	39.0168	24.2266	26.9472	27.2999	20.6172
	1015.92	38.9948	24.2132	26.9589	27.2729	20.6333
	1016.67	38.9722	24.1996	26.9707	27.2452	20.6495
	1017.42	38.9489	24.186	26.9827	27.2168	20.6655
	1018.17	38.925	24.1721	26.9947	27.1877	20.681
	1018.92	38.9004	24.1582	27.0067	27.1578	20.6956
	1019.67	38.8754	24.1441	27.0184	27.1271	20.7088
	1020.42	38.8497	24.1299	27.0298	27.0957	20.7205
	1021.17	38.8235	24.1155	27.0406	27.0634	20.7306
	1021.92	38.7968	24.1011	27.0509	27.0303	20.7388
	1022.67	38.7696	24.0865	27.0604	26.9964	20.7451
	1023.42	38.7418	24.0719	27.0691	26.9617	20.7493
	1024.17	38.7135	24.057	27.0767	26.9262	20.7515
	1024.92	38.6846	24.0421	27.0831	26.89	20.7509
	1025.67	38.6552	24.027	27.0881	26.853	20.7473
	1026.42	38.6251	24.0118	27.0916	26.8152	20.7403
	1027.17	38.5945	23.9964	27.0935	26.7765	20.7298
	1027.91	38.5632	23.981	27.0936	26.737	20.7155
	1028.66	38.5312	23.9655	27.0919	26.6966	20.6974
	1029.41	38.4986	23.9499	27.0882	26.6554	20.6755
	1030.16	38.4652	23.9342	27.0825	26.6133	20.6496
	1030.91	38.4311	23.9185	27.0745	26.5704	20.6198
	1031.66	38.3961	23.9027	27.0644	26.5267	20.5858
	1032.41	38.3603	23.8868	27.0519	26.4823	20.5477
	1033.16	38.3238	23.871	27.0371	26.4371	20.5054
	1033.9	38.2864	23.855	27.0198	26.3913	20.4589
	1034.65	38.2483	23.8391	27.0002	26.3447	20.4083
	1035.4	38.2095	23.8231	26.9782	26.2974	20.3537
	1036.15	38.1698	23.807	26.9538	26.2494	20.2952
	1036.9	38.1293	23.7909	26.9269	26.2007	20.233
	1037.65	38.0881	23.7747	26.8976	26.1513	20.1672
	1038.39	38.046	23.7585	26.8659	26.1012	20.0979
	1039.14	38.0031	23.7422	26.8317	26.0505	20.0253
	1039.89	37.9594	23.7258	26.7953	25.9991	19.9496
	1040.64	37.9149	23.7093	26.7564	25.9472	19.8712
	1041.39	37.8695	23.6927	26.7153	25.8949	19.7902
	1042.13	37.8234	23.676	26.6719	25.8422	19.7071
	1042.88	37.7764	23.6592	26.6263	25.7893	19.6222
	1043.63	37.7287	23.6422	26.5786	25.7363	19.5356
	1044.38	37.6801	23.625	26.5287	25.6833	19.4479
	1045.13	37.6308	23.608	26.4768	25.6315	19.3591
	1045.87	37.5809	23.5909	26.4229	25.5807	19.2697
	1046.62	37.5304	23.5738	26.3668	25.5311	19.1796
	1047.37	37.4793	23.5565	26.3089	25.4826	19.089
	1048.12	37.4276	23.5391	26.2491	25.4351	18.9978
	1048.86	37.3755	23.5217	26.1873	25.3888	18.9062
	1049.61	37.3229	23.5041	26.1239	25.3435	18.814
	1050.36	37.27	23.4865	26.0588	25.2993	18.7213
	1051.11	37.2167	23.4688	25.9922	25.2561	18.6282
	1051.85	37.1632	23.451	25.9241	25.2139	18.5348
	1052.6	37.1095	23.4331	25.8543	25.1725	18.4412
	1053.35	37.0555	23.4151	25.7831	25.1321	18.3474
	1054.09	37.0013	23.397	25.7103	25.0925	18.2537
	1054.84	36.947	23.3788	25.6359	25.0536	18.1602
	1055.59	36.8924	23.3606	25.5601	25.0154	18.0667
	1056.33	36.8378	23.3422	25.4828	24.9776	17.9734
	1057.08	36.7831	23.3238	25.4043	24.9401	17.8805
	1057.83	36.7283	23.3052	25.3245	24.9028	17.7882
	1058.57	36.6734	23.2866	25.2435	24.8655	17.6966
	1059.32	36.6185	23.2679	25.1613	24.8282	17.6058
	1060.07	36.5635	23.2491	25.078	24.7907	17.5157
	1060.81	36.5085	23.2302	24.9934	24.7529	17.4262
	1061.56	36.4533	23.2112	24.9077	24.7148	17.3372
	1062.31	36.398	23.1921	24.8207	24.6761	17.2483
	1063.05	36.3427	23.1729	24.7326	24.6367	17.1597
	1063.8	36.2871	23.1537	24.6433	24.5965	17.0714
	1064.55	36.2314	23.1343	24.553	24.5551	16.9835
	1065.29	36.1754	23.1149	24.4617	24.5126	16.896
	1066.04	36.1191	23.0953	24.3693	24.4686	16.809
	1066.78	36.0625	23.0757	24.276	24.423	16.7226
	1067.53	36.0055	23.056	24.1816	24.3757	16.6367
	1068.28	35.948	23.0361	24.0862	24.3263	16.5512
	1069.02	35.89	23.0162	23.9897	24.2747	16.4659
	1069.77	35.8315	22.9963	23.8921	24.2207	16.3809
	1070.51	35.7723	22.9762	23.7936	24.164	16.2959
	1071.26	35.7125	22.956	23.6943	24.1046	16.211
	1072	35.6518	22.9357	23.5941	24.0421	16.126
	1072.75	35.5904	22.9154	23.4931	23.9764	16.0408
	1073.5	35.528	22.8949	23.3916	23.9071	15.9552
	1074.24	35.4646	22.8744	23.2897	23.8341	15.8692
	1074.99	35.4001	22.8538	23.1876	23.7569	15.7825
	1075.73	35.3351	22.833	23.0854	23.6754	15.695
	1076.48	35.2696	22.8122	22.9836	23.5894	15.6065
	1077.22	35.2035	22.7913	22.8823	23.4985	15.5171
	1077.97	35.1369	22.7703	22.7813	23.4026	15.4267
	1078.71	35.0698	22.7492	22.6808	23.3014	15.3351
	1079.46	35.0021	22.7281	22.5809	23.1948	15.2422
	1080.2	34.9338	22.7068	22.4813	23.0824	15.1478
	1080.95	34.8651	22.6854	22.3821	22.964	15.0517
	1081.69	34.7958	22.664	22.2833	22.8395	14.9536
	1082.44	34.7259	22.6425	22.1848	22.6761	14.8116
	1083.18	34.6555	22.6208	22.0867	22.5072	14.6667
	1083.93	34.5846	22.5991	21.9892	22.3329	14.5187
	1084.67	34.5131	22.5773	21.8924	22.153	14.3678
	1085.42	34.4411	22.5554	21.796	21.9678	14.214
	1086.16	34.3686	22.5334	21.7075	21.777	14.0572
	1086.91	34.2955	22.5113	21.6195	21.5808	13.8974
	1087.65	34.2219	22.4891	21.5319	21.3791	13.7346
	1088.4	34.1477	22.4669	21.4447	21.172	13.5689
	1089.14	34.073	22.4445	21.358	20.9594	13.4002
	1089.88	33.9977	22.422	21.2717	20.7413	13.2285
	1090.63	33.922	22.3995	21.1858	20.5178	13.0539
	1091.37	33.8456	22.3769	21.1003	20.2888	12.8763
	1092.12	33.7688	22.3542	21.0153	20.0543	12.6957
	1092.86	33.6914	22.3313	20.9307	19.8143	12.5122
	1093.61	33.6134	22.3084	20.8466	19.5689	12.3256
	1094.35	33.5349	22.2854	20.7628	19.3181	12.1362
	1095.09	33.4559	22.2624	20.6795	19.0617	11.9437
	1095.84	33.3763	22.2392	20.5966	18.7999	11.7483
	1096.58	33.2962	22.2159	20.5142	18.5327	11.5499
	1097.33	33.2156	22.1925	20.4322	18.2599	11.3485
	1098.07	33.1344	22.1691	20.3506	17.9818	11.1442
	1098.81	33.0527	22.1456	20.2694	17.6981	10.9369
	1099.56	32.9704	22.1219	20.1887	17.409	10.7267
	1100.3	32.8876	22.0982	20.1084	17.1144	10.5135
	1101.04	32.8043	22.0744	20.0285	16.8143	10.2973
	1101.79	32.7204	22.0505	19.949	16.5088	10.0781
	1102.53	32.636	22.0265	19.87	16.1978	9.85595
	1103.27	32.551	22.0024	19.7914	15.8813	9.63085
	1104.02	32.4655	21.9782	19.7133	15.5594	9.40277
	1104.76	32.3795	21.9539	19.6355	15.232	9.17173
	1105.5	32.2929	21.9296	19.5583	14.8992	8.93773
	1106.25	32.2058	21.9051	19.4814	14.5609	8.70075
	1106.99	32.1181	21.8806	19.4049	14.2171	8.4608
	1107.73	32.0299	21.856	19.3289	13.8679	8.21789
	1108.48	31.9412	21.8312	19.2533	13.5131	7.972
	1109.22	31.8519	21.8064	19.1782	13.153	7.72315
	1109.96	31.7621	21.7815	19.1034	12.7873	7.47133
	1110.71	31.6717	21.7565	19.0292	12.4162	7.21654
	1111.45	31.5808	21.7314	18.9553	12.0396	6.95878
	1112.19	31.4894	21.7063	18.8818	11.6576	6.69806
	1112.93	31.3974	21.681	18.8088	11.2701	6.43436
	1113.68	31.3049	21.6556	18.7362	10.8771	6.1677
	1114.42	31.2118	21.6302	18.6641	10.4787	5.89806
	1115.16	31.1182	21.6046	18.5924	10.0748	5.62546
	1115.9	31.0241	21.579	18.5211	9.6654	5.34989
	1116.65	30.9294	21.5533	18.4502	9.25056	5.07136
	1117.39	30.8342	21.5275	18.3798	8.83026	4.78985
	1118.13	30.7384	21.5015	18.3098	8.4045	4.50537
	1118.87	30.6421	21.4755	18.2402	7.97327	4.21793

## Sheet: Fig. 4
Fig. 4n
	Wavelength (nm)	Reflectance (%)
		Particle Size (nm)
		192	214	230	265
	322.27	-21.4159	37.0122	-41.0154	20.8821
	323.1	-20.903	37.1051	-38.1576	20.4755
	323.92	-20.3902	37.191	-35.3547	20.0794
	324.75	-19.8773	37.2698	-32.6067	19.6937
	325.57	-19.3644	37.3416	-29.9136	19.3183
	326.4	-18.8515	37.4064	-27.2753	18.9534
	327.22	-18.3387	37.4642	-24.692	18.5989
	328.05	-17.8258	37.5149	-22.1636	18.2548
	328.87	-17.3129	37.5587	-19.69	17.9211
	329.7	-16.8	37.5954	-17.2713	17.5979
	330.52	-16.2872	37.6251	-14.9076	17.285
	331.35	-15.7743	37.6478	-12.5987	16.9825
	332.17	-15.2614	37.6635	-10.3447	16.6905
	332.99	-14.7486	37.6721	-8.14562	16.4088
	333.82	-14.2357	37.6738	-6.00142	16.1376
	334.64	-13.7228	37.6684	-3.91211	15.8768
	335.47	-13.21	37.656	-1.87769	15.6264
	336.29	-12.6971	37.6366	0.10184	15.3863
	337.11	-12.1843	37.6101	2.02648	15.1567
	337.94	-11.6714	37.5767	3.89622	14.9375
	338.76	-11.1586	37.5362	5.71107	14.7288
	339.58	-10.6457	37.4887	7.47103	14.5304
	340.41	-10.1329	37.4342	9.1761	14.3424
	341.23	-9.62002	37.3727	10.8263	14.1649
	342.05	-9.10717	37.3041	12.4216	13.9977
	342.87	-8.59432	37.2286	13.962	13.841
	343.7	-8.08148	37.146	15.4475	13.6946
	344.52	-7.56864	37.0564	16.8781	13.5587
	345.34	-7.05781	36.9598	18.2538	13.4332
	346.16	-6.54683	36.8562	19.5746	13.3181
	346.99	-6.03523	36.7455	20.8406	13.2134
	347.81	-5.52301	36.6278	22.0516	13.1191
	348.63	-5.01066	36.5031	23.2078	13.0352
	349.45	-4.49789	36.3714	24.309	12.9618
	350.27	-3.98479	36.2327	25.3554	12.8987
	351.1	-3.4711	36.087	26.3469	12.846
	351.92	-2.95676	35.9342	27.2835	12.8038
	352.74	-2.44086	35.7744	28.1652	12.772
	353.56	-1.92461	35.6076	28.992	12.7506
	354.38	-1.40771	35.4338	29.7639	12.7395
	355.2	-0.89066	35.253	30.4809	12.7389
	356.02	-0.37372	35.0042	31.143	12.7487
	356.84	0.14266	34.7445	31.7503	12.7689
	357.66	0.65899	34.4762	32.3026	12.7995
	358.48	1.17447	34.2008	32.8001	12.8406
	359.31	1.68914	33.9182	33.2426	12.892
	360.13	2.2027	33.6283	33.6303	12.9539
	360.95	2.71505	33.3316	33.9631	13.0261
	361.77	3.22571	33.0323	34.241	13.1088
	362.59	3.73459	32.731	34.4639	13.2018
	363.41	4.24126	32.4266	34.6321	13.3053
	364.23	4.746	32.1187	33.598	13.482
	365.05	5.25102	31.8105	32.5213	13.6687
	365.87	5.75642	31.5023	31.596	13.9356
	366.68	6.26233	31.1935	30.7148	14.1964
	367.5	6.76882	30.8882	29.9096	14.5211
	368.32	7.27549	30.5826	29.1324	14.8115
	369.14	7.78211	30.2784	28.3414	15.136
	369.96	8.28866	29.9789	27.6159	15.4244
	370.78	8.794	29.684	26.9186	15.7621
	371.6	9.30146	29.3932	26.1784	16.1135
	372.42	9.81061	29.1068	25.4495	16.4623
	373.24	10.3209	28.8265	24.7896	16.8208
	374.06	10.832	28.553	24.1401	17.188
	374.87	11.3436	28.288	23.4831	17.5558
	375.69	11.8559	28.0308	22.813	17.9026
	376.51	12.3686	27.7819	21.9375	18.2492
	377.33	12.881	27.5516	21.0772	18.5868
	378.15	13.393	27.3357	20.258	18.9244
	378.96	13.9048	27.1372	19.5431	19.2629
	379.78	14.4164	26.9626	18.839	19.2965
	380.6	14.9278	26.8148	18.159	19.3123
	381.42	15.4387	26.6933	17.4977	19.421
	382.24	15.9485	26.5983	16.8789	19.5353
	383.05	16.4568	26.533	16.2554	19.6595
	383.87	16.9634	26.4951	15.6334	19.7906
	384.69	17.4677	26.4822	14.853	19.9837
	385.5	17.9699	26.4868	13.9174	20.1852
	386.32	18.4696	26.5126	12.8191	20.4627
	387.14	18.9681	26.5582	11.8076	20.7804
	387.95	19.4652	26.6183	10.8189	21.1226
	388.77	19.9628	26.6947	9.73667	21.4789
	389.59	20.4609	26.7839	8.77491	21.8303
	390.4	20.9589	26.8928	7.92466	22.1939
	391.22	21.4568	27.0132	7.10393	22.5772
	392.04	21.9542	27.152	6.32524	22.9449
	392.85	22.451	27.3049	5.5329	23.3067
	393.67	22.9478	27.4715	4.80372	23.648
	394.48	23.4444	27.6546	4.07077	23.9726
	395.3	23.941	27.8521	3.40474	24.3088
	396.12	24.4373	28.0611	2.87412	24.6266
	396.93	24.9334	28.2818	2.17992	24.9269
	397.75	25.428	28.5149	1.79787	25.2243
	398.56	25.9242	28.7554	1.52278	25.5389
	399.38	26.4206	29.004	1.36296	25.8502
	400.19	26.9154	29.2562	0.58246	26.1593
	401.01	27.408	29.5085	-0.23661	26.457
	401.82	27.8983	29.759	-0.77853	26.7472
	402.64	28.3855	30.0108	-1.25308	27.0297
	403.45	28.869	30.2659	-1.6592	27.288
	404.27	29.3489	30.5287	-1.91825	27.5484
	405.08	29.824	30.7929	-1.98576	27.6391
	405.9	30.2948	31.0532	-1.99009	27.6765
	406.71	30.7619	31.3078	-1.77003	27.4946
	407.52	31.2267	31.5545	-1.59803	27.2828
	408.34	31.6915	31.7934	-1.09035	27.0407
	409.15	32.157	32.0222	-0.57991	26.8084
	409.97	32.6215	32.2427	-0.07596	26.7261
	410.78	33.086	32.449	0.4744	26.7296
	411.59	33.551	32.6437	1.04109	26.721
	412.41	34.0168	32.8306	1.58069	26.701
	413.22	34.4844	33.014	2.08849	26.684
	414.03	34.9549	33.1939	2.65005	26.6691
	414.85	35.4291	33.3731	3.43052	26.6312
	415.66	35.9096	33.54	4.20704	26.5645
	416.47	36.3937	33.7046	4.93799	26.5574
	417.29	36.882	33.865	5.48486	26.427
	418.1	37.3755	34.0213	6.06149	26.3665
	418.91	37.8742	34.1697	6.79228	26.2682
	419.72	38.3788	34.313	7.62256	26.2231
	420.54	38.8888	34.4505	8.39944	26.2205
	421.35	39.4044	34.5848	9.18428	26.1898
	422.16	39.9261	34.717	9.98288	26.1529
	422.97	40.4534	34.8454	10.7948	26.1115
	423.79	40.987	34.9681	11.5701	26.031
	424.6	41.5274	35.0839	12.3372	25.9809
	425.41	42.0746	35.1939	12.8771	25.9154
	426.22	42.6278	35.2987	13.3534	25.8532
	427.03	43.1868	35.3993	13.7064	25.7486
	427.85	43.7506	35.4911	14.2057	25.6176
	428.66	44.3178	35.5746	14.7394	25.652
	429.47	44.8879	35.6506	15.2624	25.6856
	430.28	45.4609	35.7216	15.9482	25.709
	431.09	46.0376	35.784	16.6525	25.7617
	431.9	46.6173	35.8376	17.236	25.801
	432.71	47.2006	35.8842	17.8351	25.8227
	433.52	47.7853	35.9194	18.3311	25.8027
	434.33	48.3714	35.9478	18.8647	25.7392
	435.14	48.9577	35.9686	19.2975	25.7259
	435.96	49.5448	35.9797	19.6716	25.7183
	436.77	50.1322	35.9813	19.8848	25.6839
	437.58	50.7197	35.975	20.0149	25.6714
	438.39	51.307	35.9612	20.0072	25.6497
	439.2	51.8936	35.9392	19.9287	25.6344
	440.01	52.4785	35.9095	19.7184	25.6253
	440.82	53.062	35.8708	19.4235	25.6284
	441.63	53.643	35.8249	19.9967	25.6471
	442.44	54.2214	35.7731	20.6883	25.6937
	443.25	54.7939	35.7168	21.2746	25.7592
	444.05	55.3601	35.6544	21.9092	25.8633
	444.86	55.921	35.5856	22.6392	25.983
	445.67	56.4768	35.5111	23.4542	26.1135
	446.48	57.027	35.429	24.3224	26.2507
	447.29	57.5689	35.3424	25.2676	26.4105
	448.1	58.1029	35.2509	26.0878	26.5119
	448.91	58.6283	35.154	26.8763	26.6378
	449.72	59.1464	35.0519	27.5977	26.7116
	450.53	59.6577	34.9435	28.2807	26.8291
	451.34	60.1629	34.8315	28.9603	26.9172
	452.14	60.6618	34.7145	29.5485	27.0536
	452.95	61.1551	34.5951	30.0747	27.1467
	453.76	61.6397	34.4718	30.6056	27.2281
	454.57	62.1162	34.3465	31.0998	27.3102
	455.38	62.5845	34.2178	31.4897	27.378
	456.19	63.0448	34.0865	31.823	27.4257
	456.99	63.4976	33.9544	32.1147	27.4632
	457.8	63.9422	33.8201	32.3728	27.5074
	458.61	64.379	33.6847	32.8038	27.5362
	459.42	64.8083	33.5481	33.2024	27.5596
	460.22	65.2296	33.4113	33.5463	27.5615
	461.03	65.6422	33.2744	33.7533	27.5426
	461.84	66.0458	33.1382	33.914	27.8361
	462.65	66.4391	33.0024	34.0102	28.1917
	463.45	66.8223	32.8668	34.0403	28.4935
	464.26	67.195	32.7325	33.9843	28.8245
	465.07	67.5575	32.599	33.8751	29.1739
	465.87	67.9095	32.467	33.7145	29.5468
	466.68	68.2514	32.3372	33.6699	29.8843
	467.49	68.5833	32.2105	33.7309	30.2334
	468.29	68.9044	32.0868	33.9586	30.5218
	469.1	69.2128	31.9671	34.1356	30.776
	469.9	69.5072	31.8505	34.3484	31.0048
	470.71	69.7855	31.738	34.6051	31.2151
	471.52	70.0473	31.6299	34.7976	31.4226
	472.32	70.2928	31.5269	34.9594	31.6064
	473.13	70.5228	31.43	35.1402	31.754
	473.93	70.7383	31.3392	35.2202	31.8953
	474.74	70.9391	31.2558	35.3081	32.0218
	475.55	71.1248	31.1796	35.3079	32.1486
	476.35	71.2949	31.1115	35.3028	32.272
	477.16	71.4494	31.0525	35.2805	32.3639
	477.96	71.5884	31.0025	35.2634	32.4519
	478.77	71.7113	30.9621	35.2459	32.5384
	479.57	71.8196	30.931	35.287	32.6035
	480.38	71.9098	30.91	35.3516	32.6251
	481.18	71.9828	30.9	35.457	32.6168
	481.99	72.0404	30.9011	35.5744	32.5731
	482.79	72.0834	30.9141	35.6934	32.5023
	483.6	72.1125	30.9402	35.8147	32.398
	484.4	72.1292	30.9789	35.9274	32.2587
	485.2	72.1347	31.0304	36.0386	32.0985
	486.01	72.1299	31.0965	36.1452	31.8886
	486.81	72.1169	31.1769	36.2439	31.813
	487.62	72.0967	31.2725	36.333	31.7517
	488.42	72.0697	31.3831	36.4116	31.8023
	489.22	72.036	31.5088	36.4872	31.8818
	490.03	71.9943	31.6506	36.556	32.0003
	490.83	71.9448	31.8082	36.6251	32.1373
	491.64	71.8903	31.9821	36.6863	32.227
	492.44	71.8307	32.171	36.7471	32.2565
	493.24	71.7669	32.3762	36.8095	32.2859
	494.05	71.6995	32.5974	36.8607	32.2943
	494.85	71.6286	32.8352	36.9102	32.2932
	495.65	71.554	33.0887	36.9504	32.2795
	496.45	71.4757	33.3599	36.9733	32.2614
	497.26	71.3917	33.6486	36.9923	32.2447
	498.06	71.3048	33.9545	37.0074	32.2269
	498.86	71.2153	34.2781	37.0178	32.2213
	499.67	71.1224	34.6194	37.0338	32.2214
	500.47	71.0264	34.9784	37.0581	32.2326
	501.27	70.9269	35.3547	37.0879	32.2494
	502.07	70.8246	35.7483	37.1391	32.2661
	502.87	70.7191	36.158	37.1775	32.2652
	503.68	70.6102	36.5837	37.2372	32.269
	504.48	70.4983	37.0251	37.3021	32.2561
	505.28	70.3826	37.4815	37.3755	32.2534
	506.08	70.263	37.9526	37.4702	32.2367
	506.88	70.1394	38.4385	37.5391	32.2182
	507.69	70.0123	38.9385	37.6137	32.1816
	508.49	69.8822	39.4516	37.6808	32.1383
	509.29	69.7492	39.9777	37.7364	32.0888
	510.09	69.6148	40.5162	37.7886	32.0382
	510.89	69.4789	41.0669	37.8323	31.9917
	511.69	69.3415	41.6298	37.8714	31.9504
	512.49	69.2019	42.204	37.9136	31.9003
	513.29	69.0602	42.7885	37.9519	31.8561
	514.09	68.9158	43.383	37.992	31.8043
	514.9	68.7698	43.9871	38.035	31.7593
	515.7	68.622	44.6007	38.0782	31.7042
	516.5	68.4721	45.2226	38.1237	31.6535
	517.3	68.3197	45.852	38.1718	31.6014
	518.1	68.1644	46.4877	38.2204	31.5634
	518.9	68.0059	47.1292	38.2724	31.5259
	519.7	67.8441	47.7755	38.3273	31.4949
	520.5	67.6791	48.4259	38.3849	31.4673
	521.3	67.5109	49.0787	38.4455	31.4411
	522.1	67.339	49.7328	38.5089	31.4216
	522.9	67.1641	50.388	38.5715	31.4015
	523.7	66.9858	51.0438	38.6385	31.3873
	524.5	66.8078	51.6989	38.7086	31.3727
	525.3	66.6309	52.3535	38.7798	31.359
	526.09	66.455	53.0069	38.8556	31.3508
	526.89	66.2807	53.6581	38.9325	31.3392
	527.69	66.109	54.3053	39.0112	31.3314
	528.49	65.9408	54.9484	39.0941	31.3211
	529.29	65.7763	55.5863	39.1821	31.3115
	530.09	65.6162	56.2184	39.2721	31.2993
	530.89	65.4593	56.8439	39.3559	31.2844
	531.69	65.3058	57.4624	39.4404	31.2653
	532.49	65.1551	58.0733	39.5308	31.2474
	533.28	65.0074	58.6762	39.6305	31.2227
	534.08	64.8634	59.2705	39.7381	31.1951
	534.88	64.7228	59.855	39.8589	31.1602
	535.68	64.5848	60.4294	39.9821	31.1187
	536.48	64.4496	60.994	40.1078	31.0706
	537.28	64.3165	61.5463	40.2365	31.0185
	538.07	64.185	62.0859	40.3679	30.9575
	538.87	64.0546	62.6114	40.5003	30.8918
	539.67	63.9246	63.1224	40.6393	30.8224
	540.47	63.7945	63.6186	40.7895	30.7467
	541.26	63.6639	64.0993	40.9441	30.6708
	542.06	63.5326	64.5643	41.1102	30.5903
	542.86	63.4002	65.013	41.2799	30.508
	543.66	63.2668	65.4449	41.4552	30.4207
	544.45	63.1319	65.8599	41.6403	30.3296
	545.25	62.9953	66.2573	41.826	30.2318
	546.05	62.8569	66.6376	42.0213	30.1352
	546.84	62.7164	67.0008	42.217	30.0394
	547.64	62.5734	67.347	42.4223	29.9455
	548.44	62.4273	67.6763	42.6372	29.8544
	549.23	62.2789	67.9888	42.8599	29.7651
	550.03	62.1289	68.2848	43.0923	29.6758
	550.83	61.9784	68.5633	43.3325	29.5871
	551.62	61.8277	68.8236	43.5781	29.4967
	552.42	61.6771	69.0648	43.8323	29.4056
	553.21	61.5267	69.2873	44.0928	29.3152
	554.01	61.3757	69.491	44.3635	29.2255
	554.81	61.2232	69.6753	44.6455	29.1391
	555.6	61.0693	69.8403	44.9349	29.0546
	556.4	60.9138	69.9861	45.2371	28.9715
	557.19	60.7565	70.1128	45.5441	28.8916
	557.99	60.5974	70.2213	45.8632	28.8119
	558.78	60.4364	70.3112	46.1881	28.7338
	559.58	60.2735	70.3832	46.5209	28.6536
	560.37	60.1087	70.4374	46.8625	28.5758
	561.17	59.942	70.4737	47.21	28.4973
	561.97	59.7738	70.4932	47.5622	28.4205
	562.76	59.6039	70.4969	47.9204	28.3461
	563.55	59.4324	70.4852	48.2804	28.2724
	564.35	59.2592	70.4591	48.6446	28.1994
	565.14	59.0842	70.4188	49.0159	28.1265
	565.94	58.9075	70.3647	49.392	28.0549
	566.73	58.729	70.2971	49.7739	27.985
	567.53	58.549	70.2167	50.1606	27.9182
	568.32	58.3676	70.1245	50.5514	27.8542
	569.12	58.1848	70.0204	50.9441	27.7932
	569.91	58.0008	69.9056	51.3424	27.7357
	570.7	57.8157	69.7801	51.7443	27.6784
	571.5	57.6293	69.6444	52.1493	27.6225
	572.29	57.4418	69.499	52.5558	27.5674
	573.09	57.2531	69.3449	52.9638	27.5131
	573.88	57.0633	69.1825	53.3721	27.4628
	574.67	56.8726	69.0123	53.7817	27.4156
	575.47	56.6809	68.8352	54.189	27.3714
	576.26	56.4881	68.6511	54.5951	27.3296
	577.05	56.2942	68.4603	54.9962	27.2905
	577.85	56.0992	68.2638	55.3942	27.2547
	578.64	55.9031	68.0623	55.7904	27.2217
	579.43	55.7058	67.8573	56.1829	27.1898
	580.23	55.5076	67.6491	56.5706	27.1597
	581.02	55.3083	67.4383	56.9524	27.1297
	581.81	55.1083	67.2252	57.3296	27.1013
	582.6	54.9076	67.0104	57.6994	27.0747
	583.4	54.7062	66.7945	58.065	27.0486
	584.19	54.5046	66.5779	58.4237	27.0246
	584.98	54.3027	66.3615	58.7774	27.0024
	585.77	54.1006	66.1461	59.1276	26.9816
	586.56	53.8985	65.9324	59.4716	26.9619
	587.36	53.6963	65.7203	59.8107	26.942
	588.15	53.4943	65.5101	60.1429	26.9245
	588.94	53.2923	65.3011	60.4689	26.908
	589.73	53.0904	65.0927	60.7879	26.8933
	590.52	52.8887	64.8837	61.1007	26.8798
	591.32	52.6872	64.6743	61.4067	26.8686
	592.11	52.4858	64.4654	61.7067	26.8594
	592.9	52.2847	64.2572	62	26.8524
	593.69	52.0838	64.0501	62.2833	26.8472
	594.48	51.8829	63.8438	62.557	26.8442
	595.27	51.6821	63.6386	62.8213	26.8429
	596.06	51.4812	63.4347	63.0766	26.8438
	596.85	51.2802	63.232	63.3225	26.8458
	597.65	51.079	63.0303	63.5601	26.8499
	598.44	50.8777	62.8291	63.7865	26.855
	599.23	50.6763	62.6286	64.0045	26.862
	600.02	50.4748	62.4285	64.2132	26.8713
	600.81	50.2731	62.2285	64.4125	26.882
	601.6	50.0714	62.0297	64.6024	26.8953
	602.39	49.8695	61.832	64.7863	26.9103
	603.18	49.6677	61.6354	64.9604	26.9264
	603.97	49.4658	61.4396	65.1267	26.9431
	604.76	49.2639	61.2446	65.2842	26.961
	605.55	49.062	61.0506	65.4355	26.9801
	606.34	48.8602	60.8569	65.5795	27.0015
	607.13	48.6584	60.6643	65.7174	27.0242
	607.92	48.4567	60.4726	65.8477	27.0486
	608.71	48.255	60.2809	65.9708	27.0743
	609.5	48.0533	60.0895	66.087	27.1013
	610.29	47.8516	59.8976	66.1955	27.1297
	611.08	47.65	59.7052	66.295	27.1607
	611.87	47.4485	59.5117	66.3871	27.1946
	612.65	47.247	59.3167	66.4719	27.2301
	613.44	47.0455	59.1195	66.5494	27.2676
	614.23	46.8441	58.9199	66.6187	27.3065
	615.02	46.6427	58.7176	66.681	27.3482
	615.81	46.4413	58.5125	66.7361	27.392
	616.6	46.24	58.3053	66.7833	27.4384
	617.39	46.0388	58.096	66.8224	27.4875
	618.18	45.8378	57.8849	66.853	27.5391
	618.96	45.637	57.6727	66.8736	27.5931
	619.75	45.4363	57.4594	66.8849	27.6498
	620.54	45.236	57.2461	66.8879	27.7092
	621.33	45.0358	57.033	66.8836	27.7719
	622.12	44.8359	56.8205	66.8722	27.8379
	622.9	44.6362	56.6095	66.8553	27.9066
	623.69	44.4368	56.4002	66.8326	27.9776
	624.48	44.2378	56.1933	66.804	28.0514
	625.27	44.0391	55.9886	66.7678	28.128
	626.06	43.8408	55.7858	66.725	28.2075
	626.84	43.6429	55.584	66.6767	28.2897
	627.63	43.4455	55.3829	66.6223	28.3736
	628.42	43.2484	55.1819	66.5629	28.4606
	629.21	43.0519	54.9812	66.4976	28.5499
	629.99	42.8557	54.7808	66.4275	28.6423
	630.78	42.6599	54.5814	66.352	28.737
	631.57	42.4646	54.3833	66.2726	28.8356
	632.35	42.2698	54.186	66.1886	28.9377
	633.14	42.0755	53.9896	66.1	29.0436
	633.93	41.8816	53.7941	66.0073	29.1533
	634.71	41.6882	53.6008	65.9117	29.2669
	635.5	41.4953	53.4104	65.8114	29.3845
	636.29	41.3029	53.2229	65.709	29.5065
	637.07	41.111	53.0382	65.6022	29.632
	637.86	40.9197	52.8565	65.492	29.7616
	638.65	40.729	52.6776	65.3782	29.8937
	639.43	40.5388	52.502	65.2609	30.0294
	640.22	40.3493	52.3299	65.1411	30.1681
	641	40.1604	52.1617	65.0186	30.3105
	641.79	39.9721	51.9978	64.8934	30.456
	642.58	39.7846	51.8382	64.764	30.6053
	643.36	39.5977	51.6822	64.6312	30.7587
	644.15	39.4115	51.5298	64.4949	30.916
	644.93	39.2262	51.3805	64.3551	31.0768
	645.72	39.0417	51.2343	64.2104	31.241
	646.5	38.858	51.0903	64.0613	31.409
	647.29	38.6752	50.9479	63.9061	31.58
	648.07	38.4933	50.8064	63.744	31.7545
	648.86	38.3123	50.6654	63.5754	31.9315
	649.64	38.1323	50.5248	63.4001	32.1113
	650.43	37.9533	50.3843	63.2172	32.2941
	651.21	37.7754	50.2437	63.0284	32.4796
	652	37.5985	50.1033	62.8331	32.6678
	652.78	37.4226	49.9634	62.6322	32.8581
	653.57	37.2479	49.8241	62.424	33.0509
	654.35	37.0743	49.6857	62.2102	33.2464
	655.14	36.9019	49.5477	61.9902	33.4442
	655.92	36.7306	49.4105	61.7634	33.6444
	656.7	36.5606	49.2738	61.5307	33.8467
	657.49	36.3918	49.1378	61.2915	34.0509
	658.27	36.2244	49.003	61.0461	34.2568
	659.06	36.0583	48.8699	60.7953	34.465
	659.84	35.8935	48.7383	60.541	34.6757
	660.62	35.7301	48.6079	60.2828	34.8892
	661.41	35.568	48.4786	60.0207	35.1052
	662.19	35.4073	48.3503	59.7548	35.3234
	662.97	35.2478	48.223	59.4853	35.5444
	663.76	35.0897	48.0964	59.212	35.7673
	664.54	34.9329	47.9703	58.9359	35.9923
	665.32	34.7775	47.8445	58.6576	36.2183
	666.11	34.6233	47.719	58.3772	36.4457
	666.89	34.4704	47.5939	58.0953	36.6739
	667.67	34.3189	47.4693	57.8118	36.9029
	668.46	34.1686	47.3454	57.5266	37.1331
	669.24	34.0197	47.2214	57.2403	37.3639
	670.02	33.8721	47.0976	56.9522	37.5958
	670.8	33.7257	46.9736	56.6637	37.8282
	671.59	33.5806	46.8498	56.375	38.06
	672.37	33.4367	46.7269	56.0858	38.2913
	673.15	33.2941	46.6056	55.7981	38.5215
	673.93	33.1527	46.4868	55.5119	38.7504
	674.72	33.0126	46.3701	55.2268	38.9779
	675.5	32.8736	46.2553	54.9437	39.204
	676.28	32.7359	46.1423	54.6622	39.4283
	677.06	32.5994	46.0308	54.3836	39.6506
	677.84	32.464	45.9215	54.1081	39.8707
	678.63	32.3299	45.8147	53.8351	40.0879
	679.41	32.1969	45.7109	53.5655	40.303
	680.19	32.0651	45.6105	53.2981	40.516
	680.97	31.9345	45.5138	53.0338	40.7266
	681.75	31.805	45.4204	52.7718	40.9342
	682.53	31.6767	45.3302	52.5136	41.1393
	683.31	31.5495	45.2437	52.259	41.3422
	684.1	31.4234	45.1602	52.0072	41.5425
	684.88	31.2985	45.0793	51.7578	41.7405
	685.66	31.1748	45.0009	51.5106	41.9358
	686.44	31.0522	44.9251	51.2656	42.1286
	687.22	30.9307	44.8514	51.0236	42.3187
	688	30.8104	44.7798	50.7849	42.5056
	688.78	30.6912	44.7097	50.5496	42.6893
	689.56	30.5732	44.6406	50.3176	42.8693
	690.34	30.4562	44.5727	50.0897	43.0454
	691.12	30.3404	44.506	49.8648	43.2176
	691.9	30.2257	44.4403	49.642	43.3861
	692.68	30.1122	44.3753	49.4212	43.5505
	693.46	29.9997	44.3105	49.2028	43.7113
	694.24	29.8883	44.2454	48.9853	43.8675
	695.02	29.778	44.1807	48.769	44.02
	695.8	29.6688	44.1163	48.5543	44.1678
	696.58	29.5606	44.0527	48.3418	44.3118
	697.36	29.4534	43.9903	48.1318	44.4515
	698.14	29.3473	43.9281	47.9244	44.5865
	698.92	29.2421	43.8656	47.7196	44.7166
	699.7	29.1379	43.8033	47.517	44.8414
	700.48	29.0346	43.7417	47.3171	44.9603
	701.26	28.9322	43.6814	47.1192	45.0739
	702.04	28.8306	43.6229	46.9236	45.1819
	702.82	28.7299	43.566	46.73	45.285
	703.6	28.63	43.5103	46.5386	45.3834
	704.38	28.5308	43.4563	46.3502	45.4767
	705.15	28.4324	43.4037	46.1646	45.5645
	705.93	28.3347	43.3531	45.9813	45.6473
	706.71	28.2377	43.3043	45.8008	45.7255
	707.49	28.1415	43.2569	45.6224	45.7991
	708.27	28.046	43.211	45.4472	45.8686
	709.05	27.9511	43.1667	45.2751	45.9336
	709.83	27.857	43.1248	45.1057	45.9946
	710.6	27.7635	43.0856	44.9393	46.0506
	711.38	27.6707	43.0495	44.7756	46.1019
	712.16	27.5786	43.0162	44.615	46.1481
	712.94	27.4871	42.9857	44.4571	46.1893
	713.72	27.3963	42.9579	44.3014	46.2252
	714.5	27.3061	42.932	44.1488	46.256
	715.27	27.2166	42.907	43.9989	46.2817
	716.05	27.1277	42.883	43.8519	46.3025
	716.83	27.0394	42.8597	43.7075	46.3181
	717.61	26.9519	42.8376	43.5659	46.3293
	718.38	26.8649	42.8174	43.4273	46.336
	719.16	26.7787	42.7987	43.2899	46.3375
	719.94	26.6931	42.7811	43.1543	46.334
	720.72	26.6083	42.7639	43.0195	46.3253
	721.49	26.5241	42.7468	42.8864	46.3114
	722.27	26.4406	42.729	42.7539	46.2922
	723.05	26.3578	42.7106	42.6223	46.2681
	723.82	26.2757	42.6917	42.4917	46.2392
	724.6	26.1942	42.6726	42.3621	46.2058
	725.38	26.1135	42.6529	42.2328	46.1672
	726.15	26.0334	42.6322	42.103	46.1244
	726.93	25.954	42.6108	41.9724	46.0771
	727.71	25.8752	42.5885	41.8402	46.0264
	728.48	25.7971	42.5657	41.7057	45.9721
	729.26	25.7197	42.5427	41.5695	45.9143
	730.04	25.6429	42.5189	41.4302	45.8533
	730.81	25.5667	42.4945	41.2893	45.7892
	731.59	25.4912	42.4697	41.1456	45.7225
	732.36	25.4162	42.4449	41.0001	45.653
	733.14	25.3419	42.4207	40.8525	45.5808
	733.92	25.2683	42.3972	40.7028	45.5061
	734.69	25.1952	42.3745	40.5516	45.4295
	735.47	25.1227	42.3528	40.3996	45.3509
	736.24	25.0508	42.3317	40.2464	45.2704
	737.02	24.9794	42.3109	40.0931	45.188
	737.79	24.9085	42.2911	39.9404	45.1032
	738.57	24.8382	42.273	39.7878	45.016
	739.34	24.7684	42.2572	39.6358	44.9263
	740.12	24.6991	42.2433	39.4843	44.834
	740.9	24.6303	42.2313	39.3342	44.7389
	741.67	24.562	42.22	39.1856	44.6406
	742.45	24.4942	42.2096	39.039	44.5391
	743.22	24.4268	42.1998	38.8946	44.4344
	743.99	24.3599	42.1901	38.7524	44.3267
	744.77	24.2935	42.1811	38.612	44.2161
	745.54	24.2276	42.171	38.474	44.1027
	746.32	24.1621	42.1587	38.3375	43.9864
	747.09	24.0971	42.144	38.2034	43.8671
	747.87	24.0325	42.1279	38.0707	43.7449
	748.64	23.9685	42.1097	37.9398	43.6193
	749.42	23.9049	42.0881	37.8111	43.4905
	750.19	23.8418	42.0629	37.6843	43.359
	750.96	23.7792	42.0335	37.5595	43.2253
	751.74	23.7171	42.0002	37.4366	43.0892
	752.51	23.6555	41.9634	37.3154	42.9511
	753.29	23.5944	41.9222	37.1962	42.811
	754.06	23.5338	41.8771	37.0786	42.6694
	754.83	23.4738	41.8291	36.9629	42.5268
	755.61	23.4143	41.7784	36.8484	42.383
	756.38	23.3554	41.7263	36.7351	42.2385
	757.15	23.2971	41.6728	36.6233	42.0938
	757.93	23.2393	41.6174	36.5122	41.9487
	758.7	23.1822	41.5602	36.4031	41.803
	759.47	23.1256	41.5017	36.2946	41.6574
	760.25	23.0697	41.4428	36.1873	41.512
	761.02	23.0143	41.3853	36.0799	41.3668
	761.79	22.9596	41.3296	35.9722	41.2221
	762.57	22.9054	41.2764	35.8648	41.078
	763.34	22.8518	41.2255	35.7567	40.9343
	764.11	22.7987	41.1779	35.648	40.7913
	764.88	22.7463	41.1328	35.5382	40.6488
	765.66	22.6944	41.0912	35.4271	40.507
	766.43	22.6431	41.0545	35.3148	40.3657
	767.2	22.5924	41.0228	35.2008	40.2251
	767.97	22.5422	40.9965	35.0856	40.0853
	768.75	22.4926	40.975	34.9684	39.9461
	769.52	22.4435	40.9589	34.8499	39.8077
	770.29	22.395	40.9483	34.7302	39.6692
	771.06	22.347	40.9426	34.6102	39.5312
	771.84	22.2995	40.9407	34.489	39.3931
	772.61	22.2525	40.9421	34.368	39.2554
	773.38	22.2061	40.9459	34.2467	39.1173
	774.15	22.1602	40.9518	34.1262	38.9793
	774.92	22.1148	40.9588	34.0059	38.8408
	775.69	22.0699	40.9667	33.8865	38.702
	776.47	22.0254	40.9746	33.7685	38.5627
	777.24	21.9815	40.9828	33.6522	38.4233
	778.01	21.9381	40.991	33.5381	38.2835
	778.78	21.8952	40.9979	33.4262	38.1437
	779.55	21.8528	41.0031	33.3173	38.0036
	780.32	21.8109	41.0052	33.2105	37.8632
	781.09	21.7695	41.0042	33.1072	37.7225
	781.86	21.7286	40.9999	33.0065	37.5813
	782.63	21.6883	40.9921	32.9087	37.4401
	783.41	21.6486	40.9815	32.813	37.2989
	784.18	21.6094	40.9674	32.7206	37.158
	784.95	21.5709	40.9504	32.6305	37.0169
	785.72	21.5329	40.9308	32.5433	36.876
	786.49	21.4955	40.9089	32.4584	36.7351
	787.26	21.4588	40.8832	32.3755	36.5946
	788.03	21.4227	40.8542	32.2948	36.4544
	788.8	21.3872	40.8223	32.2158	36.3149
	789.57	21.3524	40.7881	32.1379	36.176
	790.34	21.3182	40.7525	32.0606	36.0378
	791.11	21.2848	40.7155	31.9841	35.9008
	791.88	21.252	40.6769	31.9079	35.7651
	792.65	21.22	40.6383	31.8321	35.6307
	793.42	21.1886	40.5992	31.7554	35.4975
	794.19	21.158	40.56	31.6782	35.3661
	794.96	21.1282	40.5212	31.5996	35.2364
	795.73	21.099	40.4828	31.5195	35.1084
	796.5	21.0707	40.4455	31.4373	34.9819
	797.27	21.043	40.4105	31.3539	34.8573
	798.04	21.0162	40.3785	31.2687	34.7344
	798.8	20.9901	40.3508	31.1822	34.6137
	799.57	20.9647	40.3285	31.094	34.4948
	800.34	20.9401	40.3109	31.0053	34.3776
	801.11	20.9163	40.2976	30.9159	34.2624
	801.88	20.8932	40.2877	30.8254	34.1492
	802.65	20.8709	40.2813	30.7339	34.0374
	803.42	20.8494	40.278	30.6418	33.9277
	804.19	20.8286	40.279	30.5491	33.8195
	804.96	20.8086	40.2841	30.457	33.7129
	805.72	20.7893	40.292	30.3654	33.6072
	806.49	20.7708	40.3015	30.2762	33.5025
	807.26	20.7529	40.3105	30.1893	33.3986
	808.03	20.7358	40.3197	30.1055	33.2957
	808.8	20.7193	40.3291	30.0251	33.1934
	809.57	20.7035	40.3368	29.9483	33.0922
	810.33	20.6882	40.3419	29.8747	32.9911
	811.1	20.6736	40.3445	29.8052	32.8904
	811.87	20.6596	40.3445	29.7401	32.7898
	812.64	20.6461	40.343	29.6802	32.6886
	813.41	20.6331	40.34	29.6251	32.5869
	814.17	20.6207	40.3366	29.5756	32.4847
	814.94	20.6087	40.3325	29.5316	32.382
	815.71	20.5973	40.3292	29.4927	32.279
	816.48	20.5863	40.3261	29.4584	32.1756
	817.24	20.5757	40.3231	29.4287	32.0717
	818.01	20.5656	40.3211	29.4027	31.9674
	818.78	20.5559	40.3189	29.3807	31.8634
	819.55	20.5467	40.3171	29.3626	31.7602
	820.31	20.5378	40.3153	29.3476	31.6578
	821.08	20.5293	40.3146	29.3359	31.5558
	821.85	20.5212	40.3149	29.326	31.4546
	822.61	20.5135	40.3163	29.3182	31.3544
	823.38	20.5062	40.3183	29.3113	31.2552
	824.15	20.4993	40.3207	29.3055	31.1572
	824.91	20.4927	40.3241	29.2999	31.0604
	825.68	20.4865	40.3278	29.2947	30.965
	826.45	20.4807	40.3314	29.2888	30.8712
	827.21	20.4751	40.3363	29.2822	30.7791
	827.98	20.47	40.3424	29.2743	30.6887
	828.75	20.4651	40.3492	29.265	30.5998
	829.51	20.4606	40.3558	29.2534	30.5131
	830.28	20.4564	40.3614	29.2395	30.4285
	831.05	20.4524	40.3663	29.2233	30.3461
	831.81	20.4489	40.37	29.2041	30.2654
	832.58	20.4455	40.3727	29.1824	30.1868
	833.34	20.4425	40.3748	29.158	30.1102
	834.11	20.4398	40.3769	29.1308	30.0354
	834.88	20.4372	40.3788	29.1011	29.9628
	835.64	20.435	40.3815	29.0693	29.892
	836.41	20.433	40.3836	29.0348	29.8234
	837.17	20.4313	40.3853	28.9983	29.7564
	837.94	20.4298	40.3849	28.9601	29.6911
	838.7	20.4286	40.3812	28.9216	29.6273
	839.47	20.4277	40.373	28.8825	29.5647
	840.23	20.427	40.3604	28.8435	29.5037
	841	20.4265	40.3438	28.8042	29.4437
	841.76	20.4263	40.3238	28.7656	29.3847
	842.53	20.4263	40.3001	28.7282	29.3262
	843.29	20.4266	40.2726	28.6923	29.2681
	844.06	20.4272	40.2413	28.6582	29.2104
	844.82	20.4279	40.206	28.6263	29.1529
	845.59	20.4289	40.1668	28.5963	29.0955
	846.35	20.4302	40.1244	28.5686	29.0384
	847.12	20.4317	40.079	28.5431	28.981
	847.88	20.4333	40.03	28.52	28.9241
	848.65	20.4352	39.9781	28.4984	28.8672
	849.41	20.4373	39.9255	28.4797	28.8103
	850.18	20.4397	39.8732	28.4633	28.7534
	850.94	20.4422	39.8225	28.4487	28.6963
	851.7	20.445	39.7736	28.4359	28.639
	852.47	20.4479	39.7276	28.4242	28.5815
	853.23	20.4511	39.6837	28.4136	28.524
	854	20.4545	39.6422	28.404	28.4664
	854.76	20.4581	39.602	28.3951	28.4089
	855.52	20.462	39.563	28.3867	28.3516
	856.29	20.466	39.5251	28.378	28.2948
	857.05	20.4703	39.4879	28.3691	28.2384
	857.81	20.4748	39.4528	28.3601	28.1831
	858.58	20.4796	39.42	28.35	28.1281
	859.34	20.4846	39.3899	28.3392	28.0742
	860.1	20.4899	39.3622	28.3268	28.0213
	860.87	20.4954	39.3371	28.3133	27.9696
	861.63	20.5012	39.3135	28.2978	27.9188
	862.39	20.5073	39.2914	28.2804	27.8693
	863.16	20.5136	39.2699	28.2607	27.8209
	863.92	20.5202	39.2485	28.2389	27.7739
	864.68	20.5271	39.2277	28.2142	27.7279
	865.45	20.5343	39.207	28.1871	27.683
	866.21	20.5416	39.1849	28.1567	27.6392
	866.97	20.5493	39.1607	28.1238	27.5966
	867.73	20.5571	39.1344	28.0881	27.5553
	868.5	20.5652	39.1073	28.0501	27.5153
	869.26	20.5734	39.0809	28.0095	27.4762
	870.02	20.5819	39.0554	27.9654	27.4383
	870.78	20.5906	39.0307	27.9187	27.4009
	871.55	20.5995	39.0073	27.8702	27.364
	872.31	20.6085	38.9854	27.8196	27.3276
	873.07	20.6177	38.9647	27.7683	27.2913
	873.83	20.6271	38.9462	27.7159	27.2551
	874.59	20.6366	38.9286	27.6627	27.2188
	875.36	20.6462	38.9131	27.6093	27.1826
	876.12	20.6558	38.8982	27.5555	27.1461
	876.88	20.6655	38.8844	27.5022	27.1092
	877.64	20.6753	38.8715	27.4483	27.0726
	878.4	20.6851	38.8599	27.3945	27.0352
	879.17	20.6948	38.8485	27.3408	26.9967
	879.93	20.7045	38.8382	27.2879	26.9579
	880.69	20.7141	38.8295	27.2357	26.9182
	881.45	20.7237	38.8237	27.184	26.8779
	882.21	20.7332	38.8219	27.134	26.8368
	882.97	20.7426	38.824	27.0851	26.7954
	883.73	20.7518	38.8295	27.0378	26.7534
	884.49	20.7609	38.8395	26.9915	26.7109
	885.26	20.7698	38.8536	26.9461	26.6673
	886.02	20.7786	38.8718	26.9014	26.6232
	886.78	20.7873	38.8945	26.8575	26.5777
	887.54	20.7958	38.9227	26.8147	26.5317
	888.3	20.8041	38.9564	26.773	26.4853
	889.06	20.8123	38.9946	26.7322	26.4382
	889.82	20.8204	39.0372	26.6922	26.3913
	890.58	20.8283	39.0836	26.6528	26.3444
	891.34	20.8361	39.1336	26.6137	26.2979
	892.1	20.8437	39.1877	26.5753	26.2519
	892.86	20.8512	39.246	26.5366	26.2061
	893.62	20.8586	39.3092	26.4983	26.1607
	894.38	20.8658	39.3771	26.4601	26.116
	895.14	20.873	39.4495	26.4228	26.072
	895.9	20.8801	39.5252	26.3856	26.0283
	896.66	20.8871	39.6045	26.3486	25.985
	897.42	20.8941	39.686	26.3115	25.9419
	898.18	20.901	39.7703	26.2731	25.8997
	898.94	20.908	39.8565	26.2352	25.8582
	899.7	20.9149	39.9445	26.197	25.8169
	900.46	20.9218	40.0343	26.1591	25.7755
	901.22	20.9287	40.1254	26.1208	25.7341
	901.98	20.9357	40.2176	26.0825	25.6925
	902.74	20.9427	40.3103	26.0433	25.6504
	903.5	20.9497	40.4023	26.0038	25.6082
	904.26	20.9568	40.4949	25.9627	25.5661
	905.02	20.964	40.5883	25.9211	25.5238
	905.78	20.9713	40.6829	25.8778	25.4823
	906.54	20.9787	40.7792	25.8334	25.4404
	907.3	20.9862	40.8769	25.7879	25.3983
	908.06	20.9939	40.9763	25.741	25.3561
	908.81	21.0017	41.0757	25.6941	25.3142
	909.57	21.0096	41.1754	25.647	25.2719
	910.33	21.0177	41.2745	25.5992	25.2298
	911.09	21.0259	41.3717	25.5516	25.1868
	911.85	21.0342	41.4646	25.5036	25.1433
	912.61	21.0427	41.5523	25.4562	25.0998
	913.37	21.0512	41.6344	25.4096	25.0557
	914.12	21.0599	41.7081	25.3641	25.012
	914.88	21.0686	41.7737	25.3196	24.9676
	915.64	21.0773	41.8306	25.2751	24.9233
	916.4	21.0861	41.8786	25.2317	24.8785
	917.16	21.0948	41.918	25.1879	24.8325
	917.92	21.1035	41.9509	25.1451	24.7862
	918.67	21.1121	41.9768	25.1023	24.7384
	919.43	21.1206	41.9958	25.0594	24.6904
	920.19	21.1289	42.0083	25.0161	24.6424
	920.95	21.1371	42.0141	24.9713	24.5942
	921.71	21.1451	42.0131	24.926	24.5458
	922.46	21.153	42.0047	24.8793	24.4975
	923.22	21.1607	41.9885	24.8328	24.4481
	923.98	21.1683	41.9661	24.7856	24.3986
	924.74	21.1758	41.9377	24.7398	24.3484
	925.49	21.1831	41.9037	24.6949	24.2977
	926.25	21.1903	41.8641	24.6509	24.2468
	927.01	21.1974	41.8195	24.6065	24.1955
	927.77	21.2044	41.7713	24.562	24.1439
	928.52	21.2113	41.7194	24.5176	24.0918
	929.28	21.218	41.6638	24.4737	24.0393
	930.04	21.2247	41.6046	24.4307	23.9873
	930.79	21.2313	41.5411	24.3881	23.9351
	931.55	21.2379	41.4723	24.3463	23.8826
	932.31	21.2445	41.3985	24.3052	23.8296
	933.06	21.251	41.3205	24.2659	23.7765
	933.82	21.2575	41.2383	24.2273	23.724
	934.58	21.2641	41.1539	24.1908	23.671
	935.33	21.2706	41.0668	24.1541	23.6192
	936.09	21.277	40.9785	24.1181	23.5671
	936.85	21.2834	40.8882	24.0837	23.5153
	937.6	21.2897	40.7974	24.0494	23.4638
	938.36	21.296	40.7064	24.0155	23.4128
	939.12	21.3022	40.6161	23.9829	23.3626
	939.87	21.3083	40.5265	23.9503	23.3125
	940.63	21.3145	40.4388	23.9182	23.2635
	941.38	21.3206	40.353	23.8874	23.2151
	942.14	21.3268	40.2702	23.8565	23.1683
	942.9	21.333	40.1895	23.8276	23.1227
	943.65	21.3394	40.1109	23.7995	23.0778
	944.41	21.3459	40.0346	23.7735	23.034
	945.16	21.3525	39.9596	23.7493	22.9906
	945.92	21.3592	39.8847	23.7273	22.9478
	946.68	21.3662	39.8095	23.708	22.9054
	947.43	21.3734	39.7349	23.6915	22.8642
	948.19	21.3808	39.6603	23.6767	22.8237
	948.94	21.3884	39.5849	23.6639	22.7846
	949.7	21.3962	39.5081	23.6518	22.7458
	950.45	21.4041	39.4328	23.6412	22.7081
	951.21	21.4122	39.3586	23.6307	22.6706
	951.96	21.4204	39.2861	23.6214	22.6338
	952.72	21.4288	39.2165	23.6131	22.5974
	953.47	21.4372	39.1502	23.606	22.5615
	954.23	21.4459	39.0874	23.5988	22.5261
	954.98	21.4546	39.0287	23.5913	22.4912
	955.74	21.4636	38.9752	23.5836	22.4571
	956.49	21.4727	38.927	23.5755	22.4235
	957.25	21.4819	38.8858	23.5672	22.3909
	958	21.4914	38.85	23.56	22.3589
	958.76	21.5011	38.8197	23.5528	22.3276
	959.51	21.5112	38.7945	23.5498	22.2968
	960.27	21.5216	38.775	23.5471	22.2663
	961.02	21.5325	38.7612	23.5469	22.2363
	961.77	21.5439	38.7537	23.5471	22.2078
	962.53	21.5557	38.7516	23.549	22.179
	963.28	21.5682	38.7547	23.5507	22.1507
	964.04	21.5812	38.7637	23.5523	22.1224
	964.79	21.5947	38.7784	23.5541	22.0929
	965.54	21.6088	38.7974	23.557	22.0623
	966.3	21.6235	38.8207	23.56	22.0306
	967.05	21.6388	38.8462	23.562	21.9993
	967.81	21.6548	38.8737	23.5647	21.9678
	968.56	21.6715	38.902	23.5649	21.9367
	969.31	21.6887	38.9295	23.5652	21.9062
	970.07	21.7067	38.9573	23.5645	21.8752
	970.82	21.7253	38.9839	23.5639	21.8437
	971.57	21.7445	39.0093	23.562	21.8117
	972.33	21.7643	39.0323	23.5594	21.7792
	973.08	21.7845	39.0537	23.555	21.7458
	973.84	21.8052	39.073	23.5498	21.712
	974.59	21.8263	39.0896	23.5433	21.6767
	975.34	21.8477	39.1046	23.5347	21.6414
	976.09	21.8694	39.1177	23.5233	21.6049
	976.85	21.8914	39.1297	23.511	21.5692
	977.6	21.9137	39.14	23.4964	21.5322
	978.35	21.9364	39.1495	23.4814	21.4953
	979.11	21.9595	39.1574	23.4634	21.459
	979.86	21.9828	39.1647	23.4412	21.423
	980.61	22.0063	39.1718	23.4175	21.3865
	981.37	22.03	39.1779	23.3896	21.3498
	982.12	22.0538	39.1827	23.36	21.3119
	982.87	22.0775	39.1861	23.3264	21.2737
	983.62	22.1012	39.1904	23.2879	21.2343
	984.38	22.1247	39.1967	23.245	21.1943
	985.13	22.1479	39.2031	23.1988	21.1531
	985.88	22.1706	39.2106	23.1495	21.1098
	986.63	22.1929	39.2188	23.0968	21.0653
	987.38	22.2144	39.2282	23.0412	21.0201
	988.14	22.2352	39.2394	22.9834	20.9746
	988.89	22.2551	39.2514	22.9224	20.9266
	989.64	22.274	39.2654	22.8595	20.8778
	990.39	22.2919	39.2822	22.7935	20.8275
	991.14	22.3089	39.301	22.7272	20.7765
	991.9	22.3248	39.3209	22.6602	20.7251
	992.65	22.3397	39.3447	22.5937	20.6739
	993.4	22.3537	39.3715	22.5262	20.6257
	994.15	22.3668	39.4011	22.4607	20.5762
	994.9	22.3791	39.4358	22.3965	20.5302
	995.65	22.3907	39.4733	22.3351	20.4838
	996.41	22.4016	39.5164	22.2737	20.4364
	997.16	22.4119	39.5656	22.2175	20.3913
	997.91	22.4217	39.6194	22.1613	20.3474
	998.66	22.4312	39.678	22.1114	20.3032
	999.41	22.4404	39.7411	22.0621	20.2604
	1000.16	22.4494	39.8066	22.016	20.2182
	1000.91	22.4583	39.8743	21.971	20.1776
	1001.67	22.4671	39.9445	21.9296	20.1381
	1002.42	22.4758	40.0162	21.8916	20.0995
	1003.17	22.4846	40.0863	21.8565	20.062
	1003.92	22.4936	40.1555	21.8265	20.0242
	1004.67	22.5028	40.2206	21.7981	19.9847
	1005.42	22.5122	40.2814	21.7741	19.9467
	1006.17	22.522	40.3393	21.7502	19.9111
	1006.92	22.5322	40.3946	21.7301	19.878
	1007.67	22.5428	40.448	21.7115	19.8514
	1008.42	22.5538	40.4979	21.6951	19.8266
	1009.17	22.5653	40.5455	21.6791	19.8068
	1009.92	22.5773	40.5902	21.6618	19.7899
	1010.67	22.5899	40.6345	21.6494	19.7751
	1011.42	22.603	40.6774	21.6382	19.7643
	1012.17	22.6167	40.7192	21.6312	19.7512
	1012.92	22.631	40.7591	21.6274	19.7424
	1013.67	22.6461	40.797	21.6268	19.7346
	1014.42	22.6618	40.8352	21.6297	19.7306
	1015.17	22.6783	40.8736	21.6288	19.7304
	1015.92	22.6955	40.9125	21.6323	19.7347
	1016.67	22.7134	40.95	21.6355	19.7385
	1017.42	22.732	40.9869	21.6382	19.7446
	1018.17	22.7513	41.0229	21.6453	19.7475
	1018.92	22.771	41.0583	21.6492	19.7491
	1019.67	22.7911	41.0943	21.6558	19.7498
	1020.42	22.8115	41.1285	21.6609	19.7458
	1021.17	22.8319	41.1623	21.6662	19.7444
	1021.92	22.8523	41.1909	21.6758	19.7433
	1022.67	22.8725	41.2137	21.682	19.7416
	1023.42	22.8924	41.2321	21.6895	19.7383
	1024.17	22.9117	41.2446	21.6916	19.7348
	1024.92	22.9305	41.2522	21.6913	19.7286
	1025.67	22.9485	41.2538	21.6906	19.722
	1026.42	22.9655	41.2509	21.6896	19.714
	1027.17	22.9816	41.2409	21.6855	19.6997
	1027.91	22.9966	41.2249	21.6806	19.6881
	1028.66	23.0105	41.2019	21.6761	19.6747
	1029.41	23.0233	41.1728	21.6603	19.6645
	1030.16	23.0348	41.1377	21.6452	19.6509
	1030.91	23.045	41.0944	21.6184	19.6406
	1031.66	23.0538	41.0461	21.6032	19.6255
	1032.41	23.0612	40.9919	21.5855	19.6146
	1033.16	23.0671	40.9348	21.5702	19.6049
	1033.9	23.0714	40.8721	21.5551	19.5959
	1034.65	23.0741	40.8048	21.535	19.5896
	1035.4	23.075	40.7332	21.5027	19.5782
	1036.15	23.0739	40.6574	21.467	19.5657
	1036.9	23.0709	40.5778	21.4192	19.5477
	1037.65	23.0657	40.4907	21.3737	19.5368
	1038.39	23.0583	40.3992	21.3202	19.5225
	1039.14	23.0485	40.3024	21.2615	19.5125
	1039.89	23.0363	40.2001	21.1957	19.4968
	1040.64	23.0216	40.0941	21.1279	19.478
	1041.39	23.0042	39.9876	21.0631	19.4566
	1042.13	22.9841	39.8788	20.9963	19.4356
	1042.88	22.9611	39.7705	20.9315	19.4056
	1043.63	22.9351	39.6646	20.8645	19.3782
	1044.38	22.906	39.5598	20.798	19.3507
	1045.13	22.8737	39.4559	20.7307	19.3176
	1045.87	22.8381	39.3517	20.6495	19.2795
	1046.62	22.799	39.2464	20.5665	19.2365
	1047.37	22.7564	39.1426	20.477	19.1887
	1048.12	22.7102	39.0417	20.3935	19.1359
	1048.86	22.6604	38.9433	20.3072	19.0784
	1049.61	22.607	38.8493	20.2273	19.0158
	1050.36	22.5498	38.7601	20.1418	18.9489
	1051.11	22.4888	38.6775	20.0646	18.8763
	1051.85	22.424	38.6026	19.9883	18.7992
	1052.6	22.3554	38.5336	19.9169	18.7159
	1053.35	22.2827	38.4695	19.8506	18.6284
	1054.09	22.2058	38.4121	19.7845	18.5356
	1054.84	22.1246	38.3645	19.7142	18.4374
	1055.59	22.0391	38.3252	19.6563	18.3336
	1056.33	21.9492	38.2941	19.6028	18.2249
	1057.08	21.8549	38.2675	19.5511	18.1115
	1057.83	21.756	38.2422	19.5054	17.9933
	1058.57	21.6527	38.2216	19.4459	17.8707
	1059.32	21.5448	38.2004	19.3853	17.744
	1060.07	21.4323	38.182	19.326	17.613
	1060.81	21.3153	38.1657	19.2828	17.4782
	1061.56	21.1938	38.1523	19.2412	17.3412
	1062.31	21.0679	38.1394	19.2352	17.2013
	1063.05	20.9377	38.1245	19.2537	17.0589
	1063.8	20.8034	38.1122	19.2636	16.9137
	1064.55	20.6649	38.0989	19.2655	16.768
	1065.29	20.5226	38.0897	19.2576	16.6208
	1066.04	20.3764	38.0797	19.2413	16.4726
	1066.78	20.2265	38.0686	19.2137	16.324
	1067.53	20.073	38.0541	19.1755	16.1742
	1068.28	19.9161	38.0408	19.1251	16.0233
	1069.02	19.7558	38.0301	19.0651	15.8692
	1069.77	19.5922	38.0175	18.9917	15.7157
	1070.51	19.4254	38.0061	18.9063	15.5593
	1071.26	19.2555	37.9967	18.8076	15.4032
	1072	19.0827	37.9885	18.6987	15.2481
	1072.75	18.907	37.9817	18.5756	15.0911
	1073.5	18.7284	37.9777	18.4435	14.9335
	1074.24	18.547	37.9774	18.2974	14.7766
	1074.99	18.363	37.9795	18.1422	14.6199
	1075.73	18.1763	37.9849	17.977	14.4639
	1076.48	17.987	37.9934	17.8026	14.308
	1077.22	17.7953	38.0053	17.6175	14.1528
	1077.97	17.6012	38.0204	17.4222	13.9986
	1078.71	17.4047	38.0373	17.2183	13.8454
	1079.46	17.2059	38.0562	17.0049	13.6954
	1080.2	17.005	38.0752	16.7853	13.5509
	1080.95	16.8018	38.0954	16.5584	13.4093
	1081.69	16.5963	38.1143	16.3287	13.2691
	1082.44	16.3888	38.1355	16.2696	13.154
	1083.18	16.1791	38.1592	16.2128	13.04
	1083.93	15.9674	38.1844	16.158	12.9273
	1084.67	15.7537	38.2127	16.1054	12.8157
	1085.42	15.5378	38.2424	16.055	12.7053
	1086.16	15.3199	38.275	16.0066	12.5961
	1086.91	15.0999	38.3096	15.9604	12.4881
	1087.65	14.8778	38.348	15.9164	12.3813
	1088.4	14.6537	38.3901	15.8744	12.2757
	1089.14	14.4274	38.4369	15.8346	12.1712
	1089.88	14.199	38.5278	15.797	12.0679
	1090.63	13.9684	38.6235	15.7615	11.9658
	1091.37	13.7354	38.7242	15.7281	11.8649
	1092.12	13.5	38.8297	15.6968	11.7651
	1092.86	13.2621	38.94	15.6677	11.6666
	1093.61	13.0216	39.0552	15.6408	11.5692
	1094.35	12.7786	39.1752	15.6159	11.473
	1095.09	12.533	39.3001	15.5932	11.378
	1095.84	12.2847	39.4299	15.5726	11.2842
	1096.58	12.0339	39.5645	15.5542	11.1915
	1097.33	11.7804	39.704	15.5379	11.1001
	1098.07	11.5243	39.8483	15.5237	11.0098
	1098.81	11.2655	39.9975	15.5117	10.9207
	1099.56	11.004	40.1516	15.5018	10.8328
	1100.3	10.7399	40.3105	15.4941	10.7461
	1101.04	10.4734	40.4742	15.4885	10.6605
	1101.79	10.2043	40.6429	15.485	10.5762
	1102.53	9.9326	40.8163	15.4836	10.493
	1103.27	9.65842	40.9947	15.4844	10.411
	1104.02	9.38171	41.1779	15.4873	10.3301
	1104.76	9.10246	41.3659	15.4924	10.2505
	1105.5	8.82068	41.5588	15.4996	10.1721
	1106.25	8.53638	41.7566	15.5089	10.0948
	1106.99	8.24953	41.9592	15.5204	10.0187
	1107.73	7.96016	42.1667	15.534	9.9438
	1108.48	7.66825	42.379	15.5497	9.87007
	1109.22	7.37382	42.5962	15.5676	9.79753
	1109.96	7.07684	42.8183	15.5876	9.72618
	1110.71	6.77734	43.0452	15.6097	9.656
	1111.45	6.47531	43.2769	15.634	9.58701
	1112.19	6.17074	43.5135	15.6604	9.5192
	1112.93	5.86364	43.755	15.689	9.45257
	1113.68	5.55401	44.0013	15.7197	9.38713
	1114.42	5.24184	44.2525	15.7525	9.32287
	1115.16	4.92714	44.5086	15.7874	9.25979
	1115.9	4.60991	44.7695	15.8245	9.19789
	1116.65	4.29015	45.0352	15.8638	9.13718
	1117.39	3.96786	45.3058	15.9051	9.07764
	1118.13	3.64303	45.5813	15.9486	9.01929
	1118.87	3.31567	45.8616	15.9943	8.96213
